# Supplementary material for: Decision aids in patients with osteoporosis: A scoping review
Source: PLoS One. 2025 Jul 15;20(7):e0328230. doi: 10.1371/journal.pone.0328230 (PMC12262833; doi:10.1371/journal.pone.0328230)
Supplement: S3 File — (XLSX) [file pone.0328230.s003.xlsx]

## Sheet: 范围综述检索总文献
Column1	Column2	Column3	Column4	Column5	Column6	reason
1199. 杨彬彬, et al.	中药治疗脾肾阳虚型原发性骨质疏松症的Meta分析	中国骨质疏松杂志	2023	29(3)	.	Not relevant to the subject.
1192. 张玉, et al.	中老年男性原发性骨质疏松患者骨折风险预测模型列线图的构建及应用	河北医药	2022	44(18)	.	Not relevant to the subject.
1187. 朱镕辉, et al.	针灸治疗骨质疏松性椎体压缩性骨折疗效与安全性的Meta分析	现代医学	2023	51(10)	.	Not relevant to the subject.
1402. 高翠兰	孕期个体化营养咨询指导对产后骨密度的影响	临床医药文献电子杂志	2017	4(62)	12121.	Not relevant to the subject.
1387. 张书怡, et al.	原发性骨质疏松症患者营养管理的最佳证据总结	护理与康复	2023	22(07)	63-68.	Duplicate records
1195. 张书怡, et al.	原发性骨质疏松症患者营养管理的最佳证据总结	护理与康复	2023	22(7)	.	Not relevant to the subject
1226. 刘小沛, et al.	右归丸联合西药治疗骨质疏松症的Meta分析	中国骨质疏松杂志	2021	27(6)	.	Not relevant to the subject.
1228. 林思思, et al.	淫羊藿总黄酮胶囊预防绝经后骨质疏松症骨折的成本效用分析	中华骨与关节外科杂志	2023	16(5)	.	Not relevant to the subject
1218. 苏明忠 and 陈逸鑫	腰椎、髋部骨密度对腰椎骨质增生伴OP的诊断价值	深圳中西医结合杂志	2021	31(8)	.	Not relevant to the subject
1419. 张玉峰 and 张晓欣	血浆基质在牙槽嵴保存术中的应用	口腔疾病防治	2024	3)	161-168.	Not relevant to the subject
1194. 张熙辉, et al.	胸腰椎骨质疏松性骨折术后再骨折风险模型	中华实验外科杂志	2023	40(9)	.	Not relevant to the subject
1397. 刘旭良, et al.	新型DR数字化分析方法在骨质疏松研究中的应用	现代医用影像学	2022	31(03)	397-401+407.	Duplicate records
1225. 刘旭良, et al.	新型DR数字化分析方法在骨质疏松研究中的应用	现代医用影像学	2022	31(3)	.	Not relevant to the subject
1240. 戈颖莹, et al.	新癀片治疗急性痛风性关节炎的成本效果分析	中国药物评价	2018	35(1)	.	Not relevant to the subject
1454. 李正军, et al.	小儿轻型颅脑损伤CT检查临床决策因素的研究	实用放射学杂志	2013	29(6)	974-977.	Wrong patient population
1209. 吴存书, et al.	系统评价再评价在中药治疗绝经后骨质疏松症中的应用	中国骨质疏松杂志	2021	27(5)	.	Not relevant to the subject
1427. 徐天颖, 傅利勤, and 吴菁	膝关节置换术患者参与临床决策情况分析	上海护理	2021	21(1)	23-26.	Wrong patient population
1249. 曾敏 and 羊裔明	误诊疾病数据库2004－2013年单病种误诊文献研究:多发性骨髓瘤	临床误诊误治	2017	30(1)	.	Not relevant to the subject
1448. 刘阳, et al.	锁骨下静脉导管误入颈内静脉对热稀释测量参数的影响	中国呼吸与危重监护杂志	2021	20(1)	42-48.	Not relevant to the subject
1185. 邹雅敏, et al.	双膦酸盐预防中国妇女绝经后骨质疏松骨折的系统评价及药物经济学分析	中国医院药学杂志	2017	37(8)	.	Not relevant to the subject
1233. 黎蓉 and 邓芳	术前焦虑对椎体成形术后疗效的影响研究	创伤外科杂志	2019	21(6)	.	Not relevant to the subject
1248. 陈军香, et al.	社区卫生服务机构围绕重大疾病开展单病种诊疗服务时的患者“临床判别路径”性能分析	中国初级卫生保健	2018	32(4)	.	Not relevant to the subject
1443. 孙畅	上海市某地区2014-2018年医疗损害责任案件的原因分析及其对策	医学临床研究	2021	38(10)	1453-1456.	Not relevant to the subject
1204. 徐大星, et al.	三角肌结节指数联合术前因素构建老年肱骨近端骨折锁定钢板内固定失效的风险预测模型	中国组织工程研究	2024	28(21)	.	Not relevant to the subject
1395. 马静宜, et al.	乳腺癌患者骨质疏松非药物干预的最佳证据总结	中国癌症防治杂志	2022	14(06)	659-664.	Duplicate records
1220. 马静宜, et al.	乳腺癌患者骨质疏松非药物干预的最佳证据总结	中国癌症防治杂志	2022	14(6)	.	Not relevant to the subject
1205. 熊玮仪 and 任经天	全国唑来膦酸致颌骨骨坏死不良反应监测数据分析	中国药物警戒	2022	19(6)	.	Not relevant to the subject
1234. 郎丽琳, et al.	青年患者髁突吸收的问卷调查和CT数据分析	临床口腔医学杂志	2022	38(11)	.	Not relevant to the subject
1414. 钟建	浅议电网规划智能辅助决策系统的设计	低碳世界	2013	18)	156-157.	Not relevant to the subject
1241. 戈颖莹, et al.	芪骨胶囊与仙灵骨葆胶囊治疗原发性骨质疏松症的成本效果分析	药物评价研究	2018	12)	.	Not relevant to the subject
1200. 闫宇鑫 and 张志强	偏瘫侧股骨颈骨折关节置换手术的研究进展	中国骨伤	2020	33(12)	.	Not relevant to the subject
1446. 刘雨婷 and 袁泉	美学区种植体植入轴向的影响因素及临床决策	华西口腔医学杂志	2023	41(5)	512-520.	Duplicate records
1396. 刘雨婷 and 袁泉	美学区种植体植入轴向的影响因素及临床决策	华西口腔医学杂志	2023	41(05)	512-520.	Duplicate records
1223. 刘雨婷 and 袁泉	美学区种植体植入轴向的影响因素及临床决策	华西口腔医学杂志	2023	41(5)	.	Wrong patient population
1410. E.Holm, S., K. Nelson, and A. Patterson	美国的急性医疗实践:作业治疗和物理治疗在早期康复中的作用	康复学报	2020	30(3)	240-249.	Not relevant to the subject
1217. 唐海, 任素梅, and 罗先正	老年人髋部及腰椎测量点对骨质疏松症诊断的影响	中国骨质疏松杂志	2002	8(4)	.	Not relevant to the subject
1232. 李宏亮 and 刘玉杰	老年人巨大肩袖撕裂的关节镜治疗进展	中华老年多器官疾病杂志	2016	15(5)	.	Not relevant to the subject
1198. 杨晨, et al.	老年男性骨质疏松症治疗药物的决策树分析	中国药房	2015	26(8)	.	Not relevant to the subject
1400. 何玉莲, et al.	老年髋部脆性骨折病人二次骨折预防与管理最佳证据总结	循证护理	2024	10(01)	20-25.	Duplicate records
1239. 何玉莲, et al.	老年髋部脆性骨折病人二次骨折预防与管理最佳证据总结	循证护理	2024	10(1)	.	Not relevant to the subject
1238. 胡衍, 张浩, and 苏佳灿	老年股骨转子间骨折治疗的若干问题及思考	中国骨伤	2021	34(10)	.	Not relevant to the subject
1237. 扈克治 and 甘干达	老年肱骨近端NeerⅢ、Ⅳ型骨折治疗策略	创伤外科杂志	2022	24(9)	.	Not relevant to the subject
1212. 王恬, et al.	髋关节置换病人术后早期下床活动的最佳证据总结	护理研究	2021	35(17)	.	Not relevant to the subject
1245. 陈泽涛, et al.	口腔种植决策的“类脑智能化”	口腔疾病防治	2023	31(4)	.	Not relevant to the subject
1435. 王茜茜, et al.	绝经后骨质疏松症患者运动干预的最佳证据总结	中国全科医学	2023	26(9)	1151-1158.	Duplicate records
1391. 王茜茜, et al.	绝经后骨质疏松症患者运动干预的最佳证据总结	中国全科医学	2023	26(09)	1151-1158.	Duplicate records
1213. 王茜茜, et al.	绝经后骨质疏松症患者运动干预的最佳证据总结	中国全科医学	2023	26(9)	.	Not relevant to the subject
1461. 郭申杰, et al.	决策辅助干预对全髋关节置换术后老年患者跌倒恐惧的效果研究	中国实用护理杂志	2023	39(4)	241-247.	Wrong patient population
1415. 郑金凤, 刘晶晶, and 陈正香	静脉血栓栓塞症临床决策支持系统的构建及应用	护理学杂志	2022	37(9)	17-19,73.	Wrong patient population
1244. 崔鑫, et al.	金天格胶囊治疗骨质疏松症的临床综合评价	中国实验方剂学杂志	2023	29(11)	.	Not relevant to the subject
1242. 冯澜 and 顾新华	即刻种植修复前骨密度影像学评估方法的研究进展	中国口腔种植学杂志	2021	26(2)	.	Not relevant to the subject
1197. 张峻玮, et al.	基于数据挖掘的中医药治疗原发性骨质疏松症用药规律分析	河北中医	2018	40(6)	.	Not relevant to the subject
1188. 周浩伟, et al.	基于数据挖掘的骨质疏松症动物模型建立与分析	中国实验动物学报	2023	31(8)	.	Not relevant to the subject
1221. 卢祖洵, et al.	基于数据包络分析的原发性骨质疏松症不同治疗方案的疗效评价	中国卫生统计	2007	24(2)	.	Not relevant to the subject
1466. 晁岳稳, et al.	基于人工神经网络图构建慢性硬膜下血肿行颅骨钻孔引流术治疗失败模型	立体定向和功能性神经外科杂志	2022	35(4)	241-247.	Not relevant to the subject
1243. 崔鑫, et al.	基于决策树模型的强骨胶囊治疗原发性骨质疏松症的药物经济学研究	中国药事	2023	37(3)	.	Not relevant to the subject
1215. 汪兆文, 李杰, and 霍玉宝	基于骨密度、骨代谢及骨小梁数量分析微创经皮锁钉钢板治疗四肢骨折的价值	生物医学工程与临床	2023	27(6)	.	Not relevant to the subject
1196. 张庆 and 高心诚	基于电子病历的山东省某三甲医院糖尿病患者共病关联网络分析	预防医学情报杂志	2024	40(2)	.	Not relevant to the subject
1190. 章轶立, et al.	基于SMOTE算法和决策树的绝经后骨质疏松性骨折分类模型建构	中国骨质疏松杂志	2019	25(1)	.	Not relevant to the subject
1235. 蒋乐真, et al.	基于CT平扫的影像组学模型在预测老年人腰椎骨质疏松中的价值	温州医科大学学报	2021	51(11)	.	Not relevant to the subject
1408.	会议及学习班	中国矫形外科杂志	2007	14)	1047+1058+1084+1106.	Not relevant to the subject
1421. 张勤生, et al.	黄河流域骨干工程总体布局的广义模型化研究	中国管理科学	2000	S1)	.	Not relevant to the subject
1211. 王晓华, et al.	后稳定型全膝关节置换使用限制性垫片的原因分析	中国矫形外科杂志	2016	24(5)	.	Not relevant to the subject
1418. 张煜强 and 于海洋	颌间距离还是目标修复空间值——实测数值引导的无牙颌种植修复的临床决策	华西口腔医学杂志	2021	39(2)	233-237.	Not relevant to the subject
1222. 刘玉宝, et al.	国内初次生物型人工髋关节置换后股骨假体周围骨折的Vancouver分型及其治疗分析	广州医药	2017	48(5)	.	Not relevant to the subject
1210. 魏戌, et al.	骨质疏松症与冠心病共病患者的临床特征及其影响因素	中华骨质疏松和骨矿盐疾病杂志	2020	13(4)	.	Not relevant to the subject
1207. 吴雨朔, 池玥, and 夏维波	骨质疏松症患者双膦酸盐药物假期获益与风险	中华骨质疏松和骨矿盐疾病杂志	2023	16(6)	.	Not relevant to the subject
1429. 徐苓	骨折风险评估新方法——临床决策的捷径	中华医学信息导报	2008	23(24)	15-16.	Duplicate records
1201. 徐苓	骨折风险评估新方法——临床决策的捷径	中华医学信息导报	2008	23(24)	.	Wrong patient population
1189. 仲维剑, et al.	骨移植与骨引导再生技术联合应用修复种植体周围骨缺损的实验研究	中国口腔种植学杂志	2009	2)	.	Not relevant to the subject
1437. 王蕾 and 杨巧芳	骨肉瘤患者术后疼痛管理决策辅助方案的构建及实施效果评价	河南外科学杂志	2022	28(1)	37-40.	Wrong patient population
1423. 姚明鹤, et al.	骨科病人决策辅助工具的应用进展	护理研究	2021	35(10)	1776-1780.	Not relevant to the subject
1246. 陈希瑞 and 龚宪生	股骨在长期超载和失载情况下的自适应数值分析	生物医学工程学杂志	2008	25(5)	.	Not relevant to the subject
1219. 马显志, et al.	股骨干骨折术后骨折不愈合的治疗进展	中华骨与关节外科杂志	2018	11(5)	.	Not relevant to the subject
1208. 吴维, et al.	构建并验证预测骨质疏松性椎体压缩骨折骨水泥手术术后功能的列线图模型	中国康复	2023	38(4)	.	Not relevant to the subject
1229. 廖星 and 谢雁鸣	共识法在传统医学临床实践指南制定过程中的应用探讨	中西医结合学报	2008	6(6)	.	Not relevant to the subject
1186. 朱熙亭, et al.	根盾术应用于美学区即刻种植即刻修复1例及文献回顾	口腔疾病防治	2024	32(1)	.	Not relevant to the subject
1247. 陈思宇 and 周延民	富血小板纤维蛋白促进上颌窦底提升术后骨再生研究进展	中国实用口腔科杂志	2022	15(4)	.	Not relevant to the subject
1440. 陶巍巍, et al.	定量超声测量在血液透析患者中的应用及对骨质疏松临床决策的影响	中国老年学杂志	2016	36(7)	1676-1678.	Duplicate records
1394. 陶巍巍, et al.	定量超声测量在血液透析患者中的应用及对骨质疏松临床决策的影响	中国老年学杂志	2016	36(07)	1676-1678.	Duplicate records
1216. 陶巍巍, et al.	定量超声测量在血液透析患者中的应用及对骨质疏松临床决策的影响	中国老年学杂志	2016	36(7)	.	Wrong patient population
1412. 周鲲鹏, et al.	电网规划智能辅助决策系统的设计与实现	电力系统自动化	2013	37(3)	77-82.	Not relevant to the subject
1452. 刘丽华, et al.	单病种费用控制KPI设计与基于DSS的应用	中国医院	2009	13(10)	11-12.	Not relevant to the subject
1456. 江小兵, 陈献周, and 朱焱华	大型水电工程现场基础数据采集及决策支持系统	中国建设信息	2012	20)	69-75.	Not relevant to the subject
1389. 张玢, et al.	大数据分析在骨科的应用研究进展	中华骨与关节外科杂志	2021	14(10)	866-871.	Not relevant to the subject
1193. 张笑涵, et al.	垂直骨增量手术中的骨增量材料选择	中国口腔种植学杂志	2023	28(5)	.	Not relevant to the subject
1424. 杨明	刍议关于电网规划智能辅助的设计与发展	城市建设理论研究（电子版）	2013	36)	.	Not relevant to the subject
1236. 黄和涛, et al.	保留股骨颈假体全髋关节置换:与传统设计假体置换效果的区别?	中国组织工程研究	2017	21(31)	.	Not relevant to the subject
684. DeBar, L.L., et al.	YOUTH: decisions and challenges in designing an osteoporosis prevention intervention for teen girls	Preventive medicine	2004	39(5)	1047-55.	Not relevant to the subject
48. Peron, E.P., et al.	Year in review: Medication mishaps in the elderly	American Journal Geriatric Pharmacotherapy	2011	9(1)(	1-10.	Not relevant to the subject
875. Shaker, J.L., et al.	WR-2721 reduces bone loss after hindlimb tenotomy in rats	J Bone Miner Res	1989	4(6)	885-90.	Not relevant to the subject
123. Habib, A.A. and P. Narayanaswami	Would glucocorticoids be approved for clinical use if discovered today?	Muscle and Nerve	2024	70(1)(	9-11.	Not relevant to the subject
235. Bhavnani, V., et al.	Women's views of two interventions designed to assist in the prophylactic oophorectomy decision: A qualitative pilot evaluation	Health Expectations	2002	5(2)(	156-171.	Wrong patient population
1383. Bhavnani, V., et al.	Women's views of two interventions designed to assist in the prophylactic oophorectomy decision: a qualitative pilot evaluation	Health Expectations	2002	5(2)	156-171.	Duplicate records
1162. Bhavnani, V., et al.	Women's views of two interventions designed to assist in the prophylactic oophorectomy decision: a qualitative pilot evaluation	Health Expect	2002	5(2)	156-71.	Duplicate records
782. Barrionuevo, P., et al.	Women's Values and Preferences Regarding Osteoporosis Treatments: A Systematic Review	Journal of Clinical Endocrinology & Metabolism	2019	104(5)	1631-1636.	Not relevant to the subject
851. Theroux, R. and K. Taylor	Women's decision making about the use of hormonal and nonhormonal remedies for the menopausal transition	J Obstet Gynecol Neonatal Nurs	2003	32(6)	712-23.	Duplicate records
207. Theroux, R. and K. Taylor	Women's decision making about the use of hormonal and nonhormonal remedies for the menopausal transition	Journal of obstetric, gynecologic, and neonatal nursing : JOGNN / NAACOG	2003	32(6)(	712-723.	Not relevant to the subject
878. Scoville, E.A., et al.	Why do women reject bisphosphonates for osteoporosis? A videographic study	PLoS One	2011	6(4)	e18468.	Duplicate records
35. Scoville, E.A., et al.	Why do women reject bisphosphonates for osteoporosis? a videographic study	PLoS ONE	2011	6(4) (no pagination)(	.	Not relevant to the subject
346. Scoville, E.A., et al.	Why Do Women Reject Bisphosphonates for Osteoporosis? A Videographic Study	Plos One	2011	6(4)	.	Duplicate records
1430. 徐苓	WHO推荐骨折风险评估新方法(FRAX)——临床决策的捷径	中华骨质疏松和骨矿盐疾病杂志	2008	1(1)	3-8.	Duplicate records
1202. 徐苓	WHO推荐骨折风险评估新方法(FRAX)——临床决策的捷径	中华骨质疏松和骨矿盐疾病杂志	2008	1(1)	.	Not relevant to the subject
895. Russo, C.R., et al.	Who should be screened for osteoporosis?	Jama	2001	286(16)	1970-1.	Not relevant to the subject
835. Weinstein, L.	Who should be screened for osteoporosis?	Jama	2001	286(16)	1970; author reply 1971.	Not relevant to the subject
357. Russo, C.R., et al.	Who should be screened for osteoporosis?	Jama	2001	286(16)	1970-1.	Duplicate records
276. Weinstein, L.	Who should be screened for osteoporosis?	Jama	2001	286(16)	1971-1970; author reply 1971.	Duplicate records
209. Russo, C.R., et al.	Who should be screened for osteoporosis?	JAMA : the journal of the American Medical Association	2001	286(16)(	1970-1971.	Duplicate records
204. Weinstein, L.	Who should be screened for osteoporosis?	JAMA : the journal of the American Medical Association	2001	286(16)(	1970; author reply 1971.	Duplicate records
647. Franek, E., et al.	WHO fracture risk calculator (FRAX™) in the assessment of obese patients with osteoporosis	Endokrynologia Polska	2009	60(2)	82-87.	Not relevant to the subject
555. Kaptoge, S., et al.	When should the doctor order a spine X-ray? Identifying vertebral fractures for osteoporosis care: results from the European Prospective Osteoporosis Study (EPOS)	Journal of bone and mineral research : the official journal of the American Society for Bone and Mineral Research	2004	19(12)	1982-93.	Not relevant to the subject
115. Huber-Keener, K.J. and M.D. Pearlman	When Should Prophylactic Oophorectomy Be Recommended at the Time of Elective Hysterectomy?	Clinical Obstetrics and Gynecology	2020	63(2)(	337-348.	Not relevant to the subject
803. Abrahamsen, B., et al.	When should densitometry be repeated in healthy peri- and postmenopausal women: the Danish osteoporosis prevention study	Journal of bone and mineral research : the official journal of the American Society for Bone and Mineral Research	2002	17(11)	2061-7.	Wrong patient population
979. Lurie, J.D., J.E. Bell, and J. Weinstein	What rate of utilization is appropriate in musculoskeletal care?	Clin Orthop Relat Res	2009	467(10)	2506-11.	Duplicate records
83. Lurie, J.D., J.E. Bell, and J. Weinstein	What rate of utilization is appropriate in musculoskeletal care?	Clinical Orthopaedics and Related Research	2009	467(10)(	2506-2511.	Not relevant to the subject
1317. Lurie, J.D., et al.	What rate of utilization is appropriate in musculoskeletal care?	Clinical Orthopaedics & Related Research®	2009	467(10)	2506-2511.	Duplicate records
363. Rolnick, S.J., et al.	What is the impact of osteoporosis education and bone mineral density testing for postmenopausal women in a managed care setting?	Menopause (New York, N.Y.)	2001	8(2)	141-8.	Not relevant to the subject
781. Barros-Sevillano, S., D. Espinoza-Martinez, and L. Rubio-Zavaleta	What is known about osteoporosis research in Latin America?: A bibliometric analysis of three decades	Medicine	2023	102(48)	.	Not relevant to the subject
174. Bullock, L., et al.	What is important to include in a fracture liaison service consultation?: A Delphi survey to inform the development of the iFraP intervention	Therapeutic Advances in Musculoskeletal Disease	2020	Conference: Royal Osteoporosis Society, Osteoporosis Online Conference. Virtual. 12(	49-50.	Not relevant to the subject
1312. Reece, S.M.	Weighing the cons and pros: women's reasons for discontinuing hormone replacement therapy	Health Care for Women International	2002	23(1)	19-32.	Not relevant to the subject
133. Glinkowski, W.M.	Web based long bone fracture healing assessment tool and its potential role to find out how osteoporosis and its medication may influence on healing rate	Osteoporosis International	2010	1)(	S122.	Not relevant to the subject
590. Holzer, G., et al.	Vitamin K epoxide reductase (VKORC1) gene mutations in osteoporosis: A pilot study	Translational Research	2010	156(1)	37-44.	Not relevant to the subject
478. Lips, P., D. Goldsmith, and R. de Jongh	Vitamin D and osteoporosis in chronic kidney disease	Journal of Nephrology	2017	30(5)	671-675.	Not relevant to the subject
141. Fish, J., et al.	Visit based EHR reminders improve the quality of outpatient care	Journal of General Internal Medicine	2013	1)(	S239.	Not relevant to the subject
983. Lovi, A., et al.	Vertebroplasty and kyphoplasty: complementary techniques for the treatment of painful osteoporotic vertebral compression fractures. A prospective non-randomised study on 154 patients	Eur Spine J	2009	18 Suppl 1(Suppl 1)	95-101.	Wrong patient population
1361. Lovi, A., et al.	Vertebroplasty and kyphoplasty: complementary techniques for the treatment of painful osteoporotic vertebral compression fractures. A prospective non-randomised study on 154 patients	European Spine Journal	2009	18(	95-101.	Duplicate records
985. Lix, L.M., et al.	Validity of the RAI-MDS for ascertaining diabetes and comorbid conditions in long-term care facility residents	BMC Health Serv Res	2014	14(	17.	Duplicate records
87. Lix, L.M., et al.	Validity of the RAI-MDS for ascertaining diabetes and comorbid conditions in long-term care facility residents	BMC health services research	2014	14(	17.	Wrong patient population
1318. Lix, L.M., et al.	Validity of the RAI-MDS for ascertaining diabetes and comorbid conditions in long-term care facility residents	BMC Health Services Research	2014	14(1)	17-17.	Duplicate records
732. Cass, A.R. and A.J. Shepherd	Validation of the Male Osteoporosis Risk Estimation Score (MORES) in a Primary Care Setting	Journal of the American Board of Family Medicine	2013	26(4)	436-444.	Not relevant to the subject
957. Möller, J., et al.	Validation of a DICE Simulation Against a Discrete Event Simulation Implemented Entirely in Code	Pharmacoeconomics	2017	35(10)	1103-1109.	Duplicate records
68. Moller, J., et al.	Validation of a DICE Simulation Against a Discrete Event Simulation Implemented Entirely in Code	PharmacoEconomics	2017	35(10)(	1103-1109.	Not relevant to the subject
1266. Möller, J., et al.	Validation of a DICE Simulation Against a Discrete Event Simulation Implemented Entirely in Code	PharmacoEconomics	2017	35(7)	N.PAG-N.PAG.	Duplicate records
742. Busch, J.M. and J.P. Reis Neto	VALIDATION IN A REAL WORLD SCENARIO OF A CLINICAL DECISION SUPPORT SYSTEM FOR THE PREVALENCE, FRACTURE RISKS AND TREATMENT OF OSTEOPOROSIS IN THE BRAZILIAN PRIVATE MARKET	Value in Health	2018	21(	S297-S297.	Duplicate records
170. Busch, J.M. and J.P. Reis Neto	Validation in a Real World Scenario of a Clinical Decision Support System for the Prevalence, Fracture Risks and Treatment of Osteoporosis in the Brazilian Private Market	Value in Health	2018	21(Supplement 3)(	S297.	Not relevant to the subject
96. LaFleur, J., et al.	Validated risk rule using computerized data to identify males at high risk for fracture	Osteoporosis International	2011		1-11.	Wrong patient population
1008. LaFleur, J., et al.	Validated risk rule using computerized data to identify males at high risk for fracture	Osteoporos Int	2012	23(3)	1017-27.	Duplicate records
142. Farkas, A.H., et al.	Va Women's Health Training Advances Primary Care Providers Women's Health Knowledge and Clinical Skills	Journal of General Internal Medicine	2023	38(Supplement 2)(	S366.	Not relevant to the subject
452. Martineau, P., B.C. Silva, and W.D. Leslie	Utility of trabecular bone score in the evaluation of osteoporosis	Current Opinion in Endocrinology Diabetes and Obesity	2017	24(6)	402-410.	Not relevant to the subject
292. Vasikaran, S.D.	Utility of biochemical markers of bone turnover and bone mineral density in management of osteoporosis	Critical Reviews in Clinical Laboratory Sciences	2008	45(2)	221-258.	Not relevant to the subject
974. MacLean, F.R., S.A. Thomson, and S.J. Gallacher	Using WHO-FRAX to describe fracture risk: experience in primary care	Scott Med J	2012	57(1)	8-13.	Wrong patient population
581. Ito, K., J.P. Hollenberg, and M.E. Charlson	Using the Osteoporosis Self-Assessment Tool for Referring Older Men for Bone Densitometry: A Decision Analysis	Journal of the American Geriatrics Society	2009	57(2)	218-224.	Wrong study design
1367. Ito, K., J.P. Hollenberg, and M.E. Charlson	Using the Osteoporosis Self-Assessment Tool for referring older men for bone densitometry: a decision analysis	Journal of the American Geriatrics Society	2009	57(2)	218-224.	Duplicate records
241. Zhu, Y., et al.	Using machine learning to identify patients at high risk of developing low bone density or osteoporosis after gastrectomy: a 10-year multicenter retrospective analysis	Journal of Cancer Research and Clinical Oncology	2023	149(19)	17479-17493.	Wrong patient population
52. Peate, M. and M.L. Friedlander	Using decision aids to improve treatment choices for women with breast cancer	Breast Cancer Management	2013	2(1)(	23-31.	Wrong patient population
953. Murphy, D.R., et al.	Using common random numbers in health care cost-effectiveness simulation modeling	Health Serv Res	2013	48(4)	1508-25.	Not relevant to the subject
686. Deal, C.L.	Using bone densitometry to monitor therapy in treating osteoporosis: pros and cons	Current rheumatology reports	2001	3(3)	233-9.	Not relevant to the subject
359. Roux, S., et al.	Using a sequential explanatory mixed method to evaluate the therapeutic window of opportunity for initiating osteoporosis treatment following fragility fractures	Osteoporosis International	2018	29(4)	961-971.	Not relevant to the subject
497. Levine, D.A., et al.	Using a modified nominal group technique to elicit director of nursing input for an osteoporosis intervention	Journal of the American Medical Directors Association	2006	7(7)	420-5.	Not relevant to the subject
106. Kane-Gill, S.L., et al.	Use of telemedicine to enhance pharmacist services in the nursing facility	Consultant Pharmacist	2017	32(2)(	93-98.	Not relevant to the subject
244. Zhang, J., et al.	Use of pharmacologic agents for the primary prevention of osteoporosis among older women with low bone mass	Osteoporosis International	2014	25(1)	317-324.	Not relevant to the subject
959. Miller, M.J., et al.	Use of path modeling to inform a clinical decision support application to encourage osteoporosis medication use	Res Social Adm Pharm	2021	17(7)	1267-1275.	Duplicate records
69. Miller, M.J., et al.	Use of path modeling to inform a clinical decision support application to encourage osteoporosis medication use	Research in social & administrative pharmacy : RSAP	2021	17(7)(	1267-1275.	Included literature
436. Miller, M.J., et al.	Use of path modeling to inform a clinical decision support application to encourage osteoporosis medication use	Research in social & administrative pharmacy : RSAP	2021	17(7)	1267-1275.	Duplicate records
1358. Miller, M.J., et al.	Use of path modeling to inform a clinical decision support application to encourage osteoporosis medication use	Research in Social & Administrative Pharmacy	2021	17(7)	1267-1275.	Duplicate records
404. Parviainen, M.T., et al.	Use of non-collagen markers in osteoporosis studies	Calcified tissue international	1991	49 Suppl(	S26-30.	Not relevant to the subject
1336.	Use of low-dose hormone therapy in menopause: changing perspectives	Contemporary OB/GYN	2007	52(	3-11.	Not relevant to the subject
791. Anders, M., L. Turner, and L.S. Wallace	Use of decision rules for osteoporosis prevention and treatment: implications for nurse practitioners	Journal of the American Academy of Nurse Practitioners	2007	19(6)	299-305.	Duplicate records
237. Anders, M., L. Turner, and L.S. Wallace	Use of decision rules for osteoporosis prevention and treatment: Implications for nurse practitioners	Journal of the American Academy of Nurse Practitioners	2007	19(6)(	299-305.	Wrong patient population
1176. Anders, M., L. Turner, and L.S. Wallace	Use of decision rules for osteoporosis prevention and treatment: implications for nurse practitioners	J Am Acad Nurse Pract	2007	19(6)	299-305.	Duplicate records
968. Mauck, K.F., et al.	Use of clinical prediction rules in detecting osteoporosis in a population-based sample of postmenopausal women	Arch Intern Med	2005	165(5)	530-6.	Duplicate records
449. Mauck, K.F., et al.	Use of clinical prediction rules in detecting osteoporosis in a population-based sample of postmenopausal women	Archives of internal medicine	2005	165(5)	530-6.	Wrong patient population
1123. Cline, R.R. and D.A. Mott	Use of antiresorptive drugs among older women: a case study in Wisconsin	Am J Health Syst Pharm	2003	60(5)	453-63.	Not relevant to the subject
936. Papaioannou, A., et al.	Use of an electronic medical record dashboard to identify gaps in osteoporosis care	Arch Osteoporos	2021	16(1)	76.	Duplicate records
59. Papaioannou, A., et al.	Use of an electronic medical record dashboard to identify gaps in osteoporosis care	Archives of Osteoporosis	2021	16(1) (no pagination)(	.	Not relevant to the subject
406. Papaioannou, A., et al.	Use of an electronic medical record dashboard to identify gaps in osteoporosis care	Archives of Osteoporosis	2021	16(1)	.	Duplicate records
956. Montori, V.M., et al.	Use of a decision aid to improve treatment decisions in osteoporosis: the osteoporosis choice randomized trial	Am J Med	2011	124(6)	549-56.	Duplicate records
814. Montori, V.M., et al.	Use of a decision aid to improve treatment decisions in osteoporosis: the osteoporosis choice randomized trial	American journal of medicine	2011	124(6)	549‐556.	Duplicate records
67. Montori, V.M., et al.	Use of a decision aid to improve treatment decisions in osteoporosis: The osteoporosis choice randomized trial	American Journal of Medicine	2011	124(6)(	549-556.	Included literature
434. Montori, V.M., et al.	Use of a Decision Aid to Improve Treatment Decisions in Osteoporosis: The Osteoporosis Choice Randomized Trial	American Journal of Medicine	2011	124(6)	549-556.	Duplicate records
1356. Montori, V.M., et al.	Use of a decision aid to improve treatment decisions in osteoporosis: the osteoporosis choice randomized trial	American Journal of Medicine	2011	124(6)	549-556.	Duplicate records
1283. Fuad, A., et al.	Use of a clinical decision support system to increase osteoporosis screening: how similar is the historical control?...DeJesus RS, Angstman KB, Kesman R et al. (2012) Use of a clinical decision support system to increase osteoporosis screening. Journal of Evaluation in Clinical Practice, 18, 89–92	Journal of Evaluation in Clinical Practice	2012	18(4)	925-925.	Duplicate records
645. Fuad, A., et al.	Use of a clinical decision support system to increase osteoporosis screening: how similar is the historical control?	Journal of Evaluation in Clinical Practice	2012	18(4)	925-925.	Duplicate records
140. Fuad, A., et al.	Use of a clinical decision support system to increase osteoporosis screening: How similar is the historical control?	Journal of Evaluation in Clinical Practice	2012	18(4)(	925.	Duplicate records
1085. Fuad, A., et al.	Use of a clinical decision support system to increase osteoporosis screening: how similar is the historical control?	J Eval Clin Pract	2012	18(4)	925.	Duplicate records
1289. DeJesus, R.S.	Use of a clinical decision support system to increase osteoporosis screening...Fuad A, Kumar A, Wang Y et al. Use of a clinical decision support system to increase osteoporosis screening: how similar is the historical control? Journal of Evaluation in Clinical Practice. 2012 Aug; 18(4): 925	Journal of Evaluation in Clinical Practice	2012	18(4)	926-926.	Duplicate records
683. DeJesus, R.S.	Use of a clinical decision support system to increase osteoporosis screening	Journal of Evaluation in Clinical Practice	2012	18(4)	926-926.	Wrong study design
682. DeJesus, R.S., et al.	Use of a clinical decision support system to increase osteoporosis screening	Journal of Evaluation in Clinical Practice	2012	18(1)	89-92.	Duplicate records
156. DeJesus, R.S.	Use of a clinical decision support system to increase osteoporosis screening	Journal of Evaluation in Clinical Practice	2012	18(4)(	926.	Duplicate records
155. DeJesus, R.S., et al.	Use of a clinical decision support system to increase osteoporosis screening	Journal of Evaluation in Clinical Practice	2012	18(1)(	89-92.	Duplicate records
1374. DeJesus, R.S., et al.	Use of a clinical decision support system to increase osteoporosis screening	Journal of Evaluation in Clinical Practice	2012	18(1)	89-92.	Duplicate records
1109. DeJesus, R.S.	Use of a clinical decision support system to increase osteoporosis screening	J Eval Clin Pract	2012	18(4)	926.	Duplicate records
1108. DeJesus, R.S., et al.	Use of a clinical decision support system to increase osteoporosis screening	J Eval Clin Pract	2012	18(1)	89-92.	Duplicate records
546. Kastner, M., et al.	Usability evaluation of a clinical decision support tool for osteoporosis disease management	Implementation Science	2010	5(	.	Not relevant to the subject
1028. Kastner, M., et al.	Usability evaluation of a clinical decision support tool for osteoporosis disease management	Implement Sci	2010	5(	96.	Duplicate records
632. Therdyothin A, Amphansap T, Apiromyanont K	Trabecular bone score as an additional therapeutic decision tool in osteoporosis and osteopenia	Osteoporosis and sarcopenia	2022	8(3)	123-30	Included literature
486. Licata, A.A.	Update on therapy for osteoporosis	Orthopedic nursing	2007	26(3)	162-6; quiz 167-8.	Not relevant to the subject
711. Cole, Z., E. Dennison, and C. Cooper	Update on the treatment of post-menopausal osteoporosis	British Medical Bulletin	2008	86(1)	129-143.	Not relevant to the subject
72. Mendoza Garces, F., et al.	Update on the treatment of osteoporosis: Decision algorithm: Management from a unit of pain (II). [Spanish]	Revista de la Sociedad Espanola del Dolor	2015	22(2)(	73-79.	Not relevant to the subject
202. Wright, R., et al.	Update on drug-related problems in the elderly	American Journal Geriatric Pharmacotherapy	2006	4(1)(	78-84.	Not relevant to the subject
2. Zhiyong, C., et al.	Unilateral versus bilateral balloon kyphoplasty for osteoporotic vertebral compression fractures: A systematic review of overlapping meta-analyses	Pain Physician	2019	22(1)(	15-28.	Not relevant to the subject
705. Cornelissen, D., et al.	Understanding patients' preferences for osteoporosis treatment: the impact of patients' characteristics on subgroups and latent classes	Osteoporosis International	2020	31(1)	85-96.	Not relevant to the subject
628. Gold, D.T.	Understanding Patient Compliance and Persistence with Osteoporosis Therapy	Drugs & Aging	2011	28(4)	249-255.	Not relevant to the subject
658. Evans, K.D. and C.A. Taylor	Understanding osteoporosis prevalence in Hispanic women	Radiologic technology	2006	77(6)	451-9.	Not relevant to the subject
290. Verdonck, C., et al.	Underlying motivations hampering Flemish primary care physicians from overcoming the barriers in osteoporosis care: an EMR-facilitated clinical reasoning study	Bmc Health Services Research	2023	23(1)	.	Not relevant to the subject
1167. Baleanu, F., et al.	Underevaluation of fractures by self-report: an analysis from the FRISBEE cohort	Arch Osteoporos	2020	15(1)	61.	Not relevant to the subject
1039. Javaid, M.K., et al.	Umbilical venous IGF-1 concentration, neonatal bone mass, and body composition	J Bone Miner Res	2004	19(1)	56-63.	Not relevant to the subject
829. Wynd, C.A., B. Schmidt, and M.A. Schaefer	Two quantitative approaches for estimating content validity	West J Nurs Res	2003	25(5)	508-18.	Not relevant to the subject
872. Shepherd, J.A. and G.M. Blake	T-scores and Z-scores	J Clin Densitom	2007	10(4)	349-50.	Not relevant to the subject
1169. Baerlocher, M.O., P.L. Munk, and D.M. Liu	Trials of vertebroplasty for vertebral fractures	N Engl J Med	2009	361(21)	2098; author reply 2099-100.	Not relevant to the subject
1158. Black, D.M., et al.	Treatment-related changes in bone mineral density as a surrogate biomarker for fracture risk reduction: meta-regression analyses of individual patient data from multiple randomised controlled trials	Lancet Diabetes Endocrinol	2020	8(8)	672-682.	Wrong patient population
621. Gudhjornsson, B., et al.	TREATMENT RECOMMENDATIONS GIVEN BY CLINICAL DECISION SUPPORT SYSTEM IN OSTEOPOROSIS IN COMPARISON TO OSTEOLOGY SPECIALIST	Osteoporosis International	2015	26(	S298-S299.	Duplicate records
126. Gudbjornsson, B., et al.	Treatment recommendations given by clinical decision support system in osteoporosis in comparison to osteology specialist	Osteoporosis International	2015	1)(	S298-S299.	Not relevant to the subject
893. Sale, J.E.M., et al.	Treatment recommendations based on fracture risk status are not consistently provided in osteoporosis guidelines	Rheumatol Int	2018	38(12)	2193-2208.	Duplicate records
351. Sale, J.E.M., et al.	Treatment recommendations based on fracture risk status are not consistently provided in osteoporosis guidelines	Rheumatology International	2018	38(12)	2193-2208.	Wrong patient population
413. Ortiz-Luna, G., P. Garcia-Hernandez, and J.A. Tamayo-Orozco	Treatment options for osteoporosis and decision making criteria: 2009	Salud publica de Mexico	2009	51 Suppl 1(	S114-25.	Not relevant to the subject
533. Khosla, S. and B.L. Riggs	Treatment options for osteoporosis	Mayo Clinic proceedings	1995	70(10)	978-82.	Not relevant to the subject
395. Pereira Caires, E.L., et al.	Treatment of postmenopausal osteoporosis: a literature-based algorithm for use in the public health care system	Revista Brasileira De Reumatologia	2017	57(3)	254-263.	Not relevant to the subject
1256. Schupfner, R., et al.	Treatment of Osteoporotic Vertebral Compression Fractures: Applicability of Appropriateness Criteria in Clinical Practice	Pain Physician	2016	19(1)	E113-E120.	Wrong patient population
673. Duque, G., et al.	Treatment of Osteoporosis in Australian Residential Aged Care Facilities: Update on Consensus Recommendations for Fracture Prevention	Journal of the American Medical Directors Association	2016	17(9)	852-859.	Not relevant to the subject
1286. Duque, G., et al.	Treatment of Osteoporosis in Australian Residential Aged Care Facilities: Update on Consensus Recommendations for Fracture Prevention	Journal of the American Medical Directors Association	2016	17(9)	852-859.	Duplicate records
386. Qaseem, A., et al.	Treatment of Low Bone Density or Osteoporosis to Prevent Fractures in Men and Women: A Clinical Practice Guideline Update From the American College of Physicians	Annals of Internal Medicine	2017	166(11)	818-+.	Wrong patient population
1272. Lawhorne, T.W., 3rd, et al.	Treatment of degenerative spondylolisthesis: potential impact of dynamic stabilization based on imaging analysis	European Spine Journal	2009	18(4)	815-822.	Duplicate records
1005. Lawhorne, T.W., 3rd, et al.	Treatment of degenerative spondylolisthesis: potential impact of dynamic stabilization based on imaging analysis	Eur Spine J	2009	18(6)	815-22.	Not relevant to the subject
635. Gheorghiu, N., et al.	Transient Osteoporosis of the Hip, Complicated by a Femoral Neck Fracture Case report	Gineco Ro	2010	6(3)	194-196.	Not relevant to the subject
7. Wouters, H., et al.	Trade-offpreferences regarding adjuvant endocrine therapy among women with estrogen receptor-positive breast cancer	Annals of Oncology	2013	24(9)(	2324-2329.	Wrong patient population
856. Sutton-Smith, P., et al.	Trabecular rod buckling index in thoraco-lumbar vertebral bonedagger	Clin Anat	2006	19(1)	12-8.	Not relevant to the subject
383. Rajan, R., et al.	Trabecular Bone Score-An Emerging Tool in the Management of Osteoporosis	Indian journal of endocrinology and metabolism	2020	24(3)	237-243.	Not relevant to the subject
Al-Hashimi L et al.	Trabecular Bone Score Significantly Influences Treatment Decisions in Secondary Osteoporosis	J Clin Med.	2023	12(12)		Included literature
572. Jin, D.S.-C., C.-H. Chu, and J.-C. Chen	Trabecular Bone Morphological Analysis for Preclinical Osteoporosis Application Using Micro Computed Tomography Scanner	Journal of Medical and Biological Engineering	2016	36(1)	96-104.	Not relevant to the subject
1306. Thiel, R., K.A. Stroetmann, and M. Viceconti	Towards Assessing The Socio-Economic Impact of VPH Models	Studies in Health Technology & Informatics	2013	183(	382-382.	Not relevant to the subject
98. Kogan, A., et al.	Towards a goal-oriented methodology for clinical-guideline-based management recommendations for patients with multimorbidity: GoCom and its preliminary evaluation	Journal of Biomedical Informatics	2020	112(no pagination)(	.	Wrong patient population
1319. Kogan, A., et al.	Towards a goal-oriented methodology for clinical-guideline-based management recommendations for patients with multimorbidity: GoCom and its preliminary evaluation	Journal of Biomedical Informatics	2020	112(	N.PAG-N.PAG.	Duplicate records
1015. Kogan, A., et al.	Towards a goal-oriented methodology for clinical-guideline-based management recommendations for patients with multimorbidity: GoCom and its preliminary evaluation	J Biomed Inform	2020	112(	103587.	Duplicate records
389. Popescu, D., et al.	TOTAL HIP JOINT REPLACEMENT IN YOUNG MALE PATIENT WITH OSTEOPOROSIS, SECONDARY TO HYPOGONADOTROPIC HYPOGONADISM	Acta Endocrinologica-Bucharest	2015	11(1)	109-113.	Not relevant to the subject
634. Giangregorio, L.M., et al.	Too Fit To Fracture: a consensus on future research priorities in osteoporosis and exercise	Osteoporosis International	2014	25(5)	1465-1472.	Not relevant to the subject
837. Wang, W., et al.	Tissue-specific pathway association analysis using genome-wide association study summaries	Bioinformatics	2017	33(2)	243-247.	Not relevant to the subject
685. Deardorff, W.J., et al.	Time to Benefit of Bisphosphonate Therapy for the Prevention of Fractures Among Postmenopausal Women With Osteoporosis: A Meta-analysis of Randomized Clinical Trials	Jama Internal Medicine	2022	182(1)	33-41.	Not relevant to the subject
728. Chapurlat, R. and P.D. Delmas	Therapeutic strategies for osteoporosis	Annales de medecine interne	2000	151(6)	471-6.	Not relevant to the subject
505. Leidig-Bruckner, G. and R. Ziegler	Therapeutic concepts in the treatment of postmenopausal osteoporosis	Therapeutische Umschau. Revue therapeutique	1994	51(11)	737-47.	Not relevant to the subject
25. Stute, P., et al.	The women's menopause tool: content validity of a novel assessment for menopause treatment decision making	Maturitas	2023	Conference: EMAS 2023. Florence Italy. 173(	73.	Wrong patient population
1081. Gambrell, R.D., Jr.	The women's health initiative reports in perspective: facts or fallacies?	Climacteric	2004	7(3)	225-8.	Not relevant to the subject
740. Cadarette, S.M., et al.	The validity of decision rules for selecting women with primary osteoporosis for bone mineral density testing	Osteoporosis international : a journal established as result of cooperation between the European Foundation for Osteoporosis and the National Osteoporosis Foundation of the USA	2004	15(5)	361-6.	Duplicate records
233. Cadarette, S.M., et al.	The validity of decision rules for selecting women with primary osteoporosis for bone mineral density testing	Osteoporosis International	2004	15(5)(	361-366.	Not relevant to the subject
1136. Cadarette, S.M., et al.	The validity of decision rules for selecting women with primary osteoporosis for bone mineral density testing	Osteoporos Int	2004	15(5)	361-6.	Duplicate records
756. Brand, C., A. Lowe, and S. Hall	The utility of clinical decision tools for diagnosing osteoporosis in postmenopausal women with rheumatoid arthritis	Bmc Musculoskeletal Disorders	2008	9(	.	Not relevant to the subject
1380. Brand, C., et al.	The utility of clinical decision tools for diagnosing osteoporosis in postmenopausal women with rheumatoid arthritis	BMC Musculoskeletal Disorders	2008	9(	13-13.	Duplicate records
1146. Brand, C., A. Lowe, and S. Hall	The utility of clinical decision tools for diagnosing osteoporosis in postmenopausal women with rheumatoid arthritis	BMC Musculoskelet Disord	2008	9(	13.	Duplicate records
291. Vasikaran, S.D. and S.A.P. Chubb	The use of biochemical markers of bone turnover in the clinical management of primary and secondary osteoporosis	Endocrine	2016	52(2)	222-225.	Not relevant to the subject
234. Bryan, C. and S.A. Boren	The use and effectiveness of electronic clinical decision support tools in the ambulatory/primary care setting: A systematic review of the literature	Informatics in Primary Care	2008	16(2)(	79-91.	Wrong patient population
73. McDonald, G., L. Martin, and Z.G. McDonald	The socioeconomic impact of arthritis and musculoskeletal conditions in Australia	Internal Medicine Journal	2013	2)(	34.	Not relevant to the subject
844. VanderWeele, T.J.	The sign of the bias of unmeasured confounding	Biometrics	2008	64(3)	702-706.	Not relevant to the subject
476. Liu, G., et al.	The role of vitamin D on rotator cuff tear with osteoporosis	Frontiers in Endocrinology	2022	13(	.	Not relevant to the subject
493. Lewiecki, E.M.	The role of risk communication in the care of osteoporosis	Current osteoporosis reports	2011	9(3)	141-8.	Not relevant to the subject
725. Chen, J.-F., et al.	The role of bone mineral density in therapeutic decision-making using the Fracture Risk Assessment Tool (FRAX): a sub-study of the Taiwan OsteoPorosis Survey (TOPS)	Archives of Osteoporosis	2019	14(1)	.	Wrong patient population
769. Blake, G.M. and I. Fogelman	The role of bone density measurements in the evaluation of new treatments for osteoporosis	Current pharmaceutical design	2002	8(21)	1885-1905.	Not relevant to the subject
939. Orwoll, E.S., et al.	The rate of bone mineral loss in normal men and the effects of calcium and cholecalciferol supplementation	Ann Intern Med	1990	112(1)	29-34.	Wrong patient population
188. Barr, P.J., et al.	The psychometric properties of Observer OPTION5, an observer measure of shared decision making	Patient Education and Counseling	2015	98(8)(	970-976.	Wrong patient population
514. Lagro-Janssen, A.L.	The 'Osteoporosis' guideline of the Dutch College of General Practitioners; response from family practice	Nederlands tijdschrift voor geneeskunde	1999	143(31)	1597-9.	Not relevant to the subject
843. Vanness, D.J., et al.	The need for microsimulation to evaluate osteoporosis interventions	Osteoporos Int	2005	16(4)	353-8.	Duplicate records
294. Vanness, D.J., et al.	The need for microsimulation to evaluate osteoporosis interventions	Osteoporosis international : a journal established as result of cooperation between the European Foundation for Osteoporosis and the National Osteoporosis Foundation of the USA	2005	16(4)	353-8.	Not relevant to the subject
189. Barbour, S., et al.	The need for improved uptake of the KDIGO glomerulonephritis guidelines into clinical practice in Canada: A survey of nephrologists	Clinical Kidney Journal	2014	7(6)	.	Not relevant to the subject
513. Lamy, O. and M.-A. Krieg	The necessity of cost-effectiveness analysis in osteoporosis	Revue medicale suisse	2007	3(115)	1521-5.	Not relevant to the subject
1322. Kase, N.G., E. Gretz Friedman, and M. Brodman	The midlife transition and the risk of cardiovascular disease and cancer Part II: strategies to maximize quality of life and limit dysfunction and disease	American Journal of Obstetrics & Gynecology	2020	223(6)	834-834.	Wrong patient population
806. Yang, J., et al.	The mediating effect of coping styles and self‐efficacy between perceived stress and satisfaction with QOL in Chinese adolescents with type 1 diabetes	Journal of advanced nursing (john wiley & sons, inc.)	2019	75(7)	1439‐1449.	Wrong patient population
933. Peng, Z., et al.	The mechanical strength of bone in different rat models of experimental osteoporosis	Bone	1994	15(5)	523-32.	Not relevant to the subject
909. Ringe, J.D.	The interpretation of preclinical data in predicting bisphosphonate response in the treatment of osteoporosis	Clin Ther	1998	20(4)	648-60.	Not relevant to the subject
471. Lorbergs, A.L. and N.J. MacIntyre	The International Classification of Functioning, Disability and Health (ICF) Core Sets: Application to a postmenopausal woman with rheumatoid arthritis and osteoporosis of the spine	Physiotherapy Theory and Practice	2013	29(7)	547-561.	Wrong patient population
574. Jensen, A.L., et al.	The Impact of Multifaceted Osteoporosis Group Education on Patients' Decision-Making regarding Treatment Options and Lifestyle Changes	Journal of osteoporosis	2018	2018(	9703602-9703602.	Not relevant to the subject
1278. Jensen, A.L., et al.	The Impact of Multifaceted Osteoporosis Group Education on Patients' Decision-Making regarding Treatment Options and Lifestyle Changes	Journal of Osteoporosis	2018		1-10.	Duplicate records
940. Oppenheimer, L. and U. Kher	The impact of measurement error on the comparison of two treatments using a responder analysis	Stat Med	1999	18(16)	2177-88.	Not relevant to the subject
313. Tan, L.F., et al.	The Impact of Frailty, Falls and Cognition on Osteoporosis Management in the Oldest Old	Calcified Tissue International	2022	111(2)	145-151.	Not relevant to the subject
22. Tandon, D., et al.	The Impact of Electronic Pathways and Digital Systems on Neck of Femur Fracture Outcomes: A Systematic Review	British Journal of Surgery	2022	109(Supplement 6)(	vi2.	Not relevant to the subject
1082. Gambacciani, M., M. Ciaponi, and A.R. Genazzani	The HRT misuse and osteoporosis epidemic: a possible future scenario	Climacteric	2007	10(4)	273-5.	Not relevant to the subject
1269. Mafirakureva, N., et al.	The healthcare system costs of hip fracture care in South Africa	Osteoporosis International	2023	34(4)	803-813.	Not relevant to the subject
766. Bleibler, F., et al.	The health burden and costs of incident fractures attributable to osteoporosis from 2010 to 2050 in Germany-a demographic simulation model	Osteoporosis International	2013	24(3)	835-847.	Not relevant to the subject
379. Ravn Jakobsen, P., et al.	The gap between women's needs when diagnosed with asymptomatic osteoporosis and what is provided by the healthcare system: A qualitative study	Chronic Illness	2021	17(1)	3-16.	Wrong patient population
1348. Ravn Jakobsen, P., et al.	The gap between women's needs when diagnosed with asymptomatic osteoporosis and what is provided by the healthcare system: A qualitative study	Chronic Illness	2021	17(1)	3-16.	Duplicate records
482. Link, T.M.	The Founder's Lecture 2009: advances in imaging of osteoporosis and osteoarthritis	Skeletal Radiology	2010	39(10)	943-955.	Not relevant to the subject
708. Condon, S.B. and M. Veitch	The experience of pregnancy associated osteoporosis: An international survey with implications for midwifery care	Midwifery	2022	115(	.	Not relevant to the subject
937. Ozeraitiene, V. and V. Būtenaite	The evaluation of bone mineral density based on nutritional status, age, and anthropometric parameters in elderly women	Medicina (Kaunas)	2006	42(10)	836-42.	Wrong patient population
785. Baccaro, L.F., et al.	The epidemiology and management of postmenopausal osteoporosis: a viewpoint from Brazil	Clinical Interventions in Aging	2015	10(	.	Not relevant to the subject
867. Smith, T.J. and B.E. Hillner	The efficacy and cost-effectiveness of adjuvant therapy of early breast cancer in premenopausal women	J Clin Oncol	1993	11(4)	771-6.	Wrong patient population
1016. Knapen, M.H., K. Hamulyák, and C. Vermeer	The effect of vitamin K supplementation on circulating osteocalcin (bone Gla protein) and urinary calcium excretion	Ann Intern Med	1989	111(12)	1001-5.	Not relevant to the subject
1150. Borah, B., et al.	The effect of risedronate on bone mineralization as measured by micro-computed tomography with synchrotron radiation: correlation to histomorphometric indices of turnover	Bone	2005	37(1)	1-9.	Wrong patient population
905. Robinson, R.J., et al.	The effect of rectally administered steroids on bone turnover: a comparative study	Aliment Pharmacol Ther	1998	12(3)	213-7.	Wrong patient population
1064. Hansdóttir, H., et al.	The effect of raloxifene on markers of bone turnover in older women living in long-term care facilities	J Am Geriatr Soc	2004	52(5)	779-83.	Wrong patient population
342. Seeman, E.	The dilemma of osteoporosis in men	The American journal of medicine	1995	98(2A)	76S-88S.	Not relevant to the subject
547. Kastner, M., et al.	The Development of a Point-of-care Clinical Decision Support Tool for Osteoporosis Disease Management	Journal of Bone and Mineral Research	2008	23(	S328-S328.	Not relevant to the subject
596. Hiligsmann, M., et al.	The development of a personalized patient education tool for decision making for postmenopausal women with osteoporosis	Osteoporosis International	2016	27(8)	2489-2496.	Duplicate records
119. Hiligsmann, M., et al.	The development of a personalized patient education tool for decision making for postmenopausal women with osteoporosis	Osteoporosis International	2016		1-8.	Duplicate records
118. Hiligsmann, M., et al.	The development of a personalized patient education tool for decision making for postmenopausal women with osteoporosis	Osteoporosis International	2016	27(8)(	2489-2496.	Included literature
1051. Hiligsmann, M., et al.	The development of a personalized patient education tool for decision making for postmenopausal women with osteoporosis	Osteoporos Int	2016	27(8)	2489-96.	Duplicate records
1259. Roman, M., et al.	The development of a clinical decision making algorithm for detection of osteoporotic vertebral compression fracture or wedge deformity	Journal of Manual & Manipulative Therapy (Taylor & Francis Ltd)	2010	18(1)	44-49.	Not relevant to the subject
448. Mauck, K.F., et al.	The decision to accept treatment for osteoporosis following hip fracture: exploring the woman's perspective using a stage-of-change model	Osteoporosis international : a journal established as result of cooperation between the European Foundation for Osteoporosis and the National Osteoporosis Foundation of the USA	2002	13(7)	560-4.	Not relevant to the subject
466. Major, G., et al.	The Costs of Confronting Osteoporosis: Cost Study of an Australian Fracture Liaison Service	JBMR plus	2019	3(1)	56-63.	Not relevant to the subject
245. Zethraeus, N., et al.	The cost-effectiveness of the treatment of high risk women with osteoporosis, hypertension and hyperlipidaemia in Sweden	Osteoporosis International	2008	19(6)	819-827.	Wrong patient population
1038. Jepsen, D.B., et al.	The combined effect of Parathyroid hormone (1-34) and whole-body Vibration exercise in the treatment of OSteoporosis (PaVOS)- study protocol for a randomized controlled trial	Trials	2018	19(1)	186.	Wrong patient population
275. Wheater, G., et al.	The clinical utility of bone marker measurements in osteoporosis	Journal of Translational Medicine	2013	11(	.	Not relevant to the subject
1301. Wheater, G., et al.	The clinical utility of bone marker measurements in osteoporosis	Journal of Translational Medicine	2013	11(1)	201-201.	Duplicate records
1304. van den Bergh, J.P., et al.	The clinical application of high-resolution peripheral computed tomography (HR-pQCT) in adults: state of the art and future directions	Osteoporosis International	2021	32(8)	1465-1485.	Wrong patient population
817. Kastner, M., et al.	The capture-mark-recapture technique can be used as a stopping rule when searching in systematic reviews	Journal of clinical epidemiology	2009	62(2)	149‐157.	Duplicate records
219. Kastner, M., et al.	The capture-mark-recapture technique can be used as a stopping rule when searching in systematic reviews	Journal of Clinical Epidemiology	2009	62(2)(	149-157.	Not relevant to the subject
1023. Kastner, M., et al.	The capture-mark-recapture technique can be used as a stopping rule when searching in systematic reviews	J Clin Epidemiol	2009	62(2)	149-57.	Duplicate records
358. Rozenberg, S., et al.	The brittle bone: how to save women from osteoporosis	International journal of fertility and women's medicine	1997	42(2)	101-6.	Not relevant to the subject
828. Xue, P., P. Gao, and Y. Li	The association between metabolic syndrome and bone mineral density: a meta-analysis	Endocrine	2012	42(3)	546-54.	Not relevant to the subject
36. Schupfner, R. and H. Stoevelaar	The Appropriate Management Of Osteoporotic Vertebral Compression Fractures : A Single Institute Evaluation Using The VCF Monitor	Acta orthopaedica Belgica	2017	83(4)(	506-511.	Wrong patient population
134. Gholamzadeh, M., H. Abtahi, and R. Safdari	The Application of Knowledge-Based Clinical Decision Support Systems to Enhance Adherence to Evidence-Based Medicine in Chronic Disease	Journal of Healthcare Engineering	2023	2023(no pagination)(	.	Wrong patient population
558. Kanis, J.A. and M. Hiligsmann	The application of health technology assessment in osteoporosis	Best Practice & Research Clinical Endocrinology & Metabolism	2014	28(6)	895-910.	Not relevant to the subject
247. Zarowitz, B.J., et al.	The application of evidence-based principles of care in older persons (issue 1): management of osteoporosis	Journal of the American Medical Directors Association	2006	7(2)	102-8.	Not relevant to the subject
741. Butcher, R.O., T. Law, and J.K. Limdi	THE ACCURACY OF PRE BONE MINERAL DENSITY FRAX SCORES IN PREDICTING NEED FOR TREATMENT IN PATIENTS WITH INFLAMMATORY BOWEL DISEASE AT RISK OF OSTEOPOROSIS	Gut	2012	61(	A395-A395.	Not relevant to the subject
969. Marques, A., et al.	The accuracy of osteoporotic fracture risk prediction tools: a systematic review and meta-analysis	Ann Rheum Dis	2015	74(11)	1958-67.	Not relevant to the subject
1359. Marques, A., et al.	The accuracy of osteoporotic fracture risk prediction tools: a systematic review and meta-analysis	Annals of the Rheumatic Diseases	2015	74(11)	1958-1967.	Duplicate records
996. Levasseur, R., et al.	The absorptiometry T-score: influence of selection of the reference population and related considerations for everyday practice	Joint Bone Spine	2003	70(4)	290-3.	Not relevant to the subject
812. Nl, O.	The (cost-)effectiveness of PREPARE (Pre-pain rehabilitation) treatment, a Motivational interviewing (MI)-based nurse-led intervention on motivation and adherence for, and participation after pain rehabilitation treatment in chronic non-specific musculoskeletal pain syndrome patients: a randomized controlled trial (RCT)	https://trialsearch.who.int/Trial2.aspx?TrialID=NL-OMON36212	2011		.	Wrong patient population
745. Bullock, L., et al.	TESTING A NEW PROTOTYPE OSTEOPOROSIS SHARED DECISION-MAKING INTERVENTION IN UK FRACTURE LIAISON SERVICES: PATIENT AND CLINICIAN PERSPECTIVES OF 'IFRAP'	Rheumatology	2023	62(	.	Duplicate records
171. Bullock, L., et al.	Testing a New Prototype Osteoporosis Shared Decision-Making Intervention in Uk Fracture Liaison Services: Patient and Clinician Perspectives of 'Ifrap'	Rheumatology (United Kingdom)	2023	62(Supplement 2)(	ii154.	Not relevant to the subject
387. Prior, J.C., et al.	Ten-year incident osteoporosis-related fractures in the population-based Canadian Multicentre Osteoporosis Study - Comparing site and age-specific risks in women and men	Bone	2015	71(	237-243.	Not relevant to the subject
707. Cook, P.F., S. Emiliozzi, and M.M. McCabe	Telephone counseling to improve osteoporosis treatment adherence: an effectiveness study in community practice settings	American journal of medical quality : the official journal of the American College of Medical Quality	2007	22(6)	445-56.	Not relevant to the subject
319. Suhm, N.	Technical comment on: Ferrari S, et al. 2020 recommendations for osteoporosis treatment according to fracture risk from the Swiss Association against Osteoporosis (SVGO) Therapy of osteoporosis in the eldest geriatric patients - a plea for individualized decision-making	Swiss Medical Weekly	2023	153(	.	Not relevant to the subject
56. Paskins, Z.	Targeting communication in the clinician-patient consultation to improve uptake of fracture prevention treatments: Early findings from the ifrap study	Osteoporosis International	2020	31(SUPPL 1)(	S103.	Wrong patient population
57. Papaioannou, D., J. Brazier, and S. Paisley	Systematic searching and selection of health state utility values from the literature	Value in Health	2013	16(4)(	686-695.	Not relevant to the subject
744. Burch, J., et al.	Systematic review of the use of bone turnover markers for monitoring the response to osteoporosis treatment: the secondary prevention of fractures, and primary prevention of fractures in high-risk groups	Health Technology Assessment	2014	18(11)	1-+.	Not relevant to the subject
97. Kovacs, E., et al.	Systematic Review and Meta-analysis of the Effectiveness of Implementation Strategies for Non-communicable Disease Guidelines in Primary Health Care	Journal of General Internal Medicine	2018	33(7)(	1142-1154.	Not relevant to the subject
1385. Alolabi, N., et al.	Surgical preferences of patients at risk of hip fractures: hemiarthroplasty versus total hip arthroplasty	BMC Musculoskeletal Disorders	2011	12(1)	289-289.	Duplicate records
1179. Alolabi, N., et al.	Surgical preferences of patients at risk of hip fractures: hemiarthroplasty versus total hip arthroplasty	BMC Musculoskelet Disord	2011	12(	289.	Wrong patient population
1177. Ambrogini, E., et al.	Surgery or surveillance for mild asymptomatic primary hyperparathyroidism: a prospective, randomized clinical trial	J Clin Endocrinol Metab	2007	92(8)	3114-21.	Wrong patient population
748. Bullock, L., et al.	Supporting shared decision-making about osteoporosis medicines: Combining multiple methods to develop the prototype iFraP intervention	Rheumatology	2024	63(	.	Not relevant to the subject
403. Paskins, Z., et al.	Supporting patients to get the best from their osteoporosis treatment: a rapid realist review of what works, for whom, and in what circumstance	Osteoporosis International	2022	33(11)	2245-2257.	Not relevant to the subject
1353. Paskins, Z., et al.	Supporting patients to get the best from their osteoporosis treatment: a rapid realist review of what works, for whom, and in what circumstance	Osteoporosis International	2022	33(11)	2245-2257.	Duplicate records
616. Guyatt, G.H., et al.	Summary of meta-analyses of therapies for postmenopausal osteoporosis and the relationship between bone density and fractures	Endocrinology and metabolism clinics of North America	2002	31(3)	659-xii.	Not relevant to the subject
496. Levis, S. and G. Theodore	Summary of AHRQ's comparative effectiveness review of treatment to prevent fractures in men and women with low bone density or osteoporosis: update of the 2007 report	Journal of managed care pharmacy : JMCP	2012	18(4 Suppl B)	S1-S13.	Not relevant to the subject
792. Anandan, R., et al.	Strut and radio-morphometric analysis of mandibular trabecular structure in pre-and post-menopausal women to aid in the diagnosis of osteoporosis	Journal of oral biology and craniofacial research	2024	14(3)	273-279.	Not relevant to the subject
586. Hwang, J.J., et al.	Strut analysis for osteoporosis detection model using dental panoramic radiography	Dentomaxillofacial Radiology	2017	46(7)	.	Not relevant to the subject
64. Narayanan, J., et al.	Structured clinical documentation in the electronic medical record to improve quality and to support practice-based research in epilepsy	Epilepsia	2017	58(1)(	68-76.	Not relevant to the subject
352. Sale, J.E.M., et al.	Strategies used by an osteoporosis patient group to navigate for bone health care after a fracture	Archives of Orthopaedic and Trauma Surgery	2014	134(2)	229-235.	Not relevant to the subject
679. Dequeker, J.	Strategies for prevention and treatment of osteoporosis at the primary, secondary, and tertiary level in Leuven, Belgium	Clinical calcium	2001	11(4)	477-88.	Not relevant to the subject
991. Li, Z., A.A. Chines, and M.P. Meredith	Statistical validation of surrogate endpoints: is bone density a valid surrogate for fracture?	J Musculoskelet Neuronal Interact	2004	4(1)	64-74.	Not relevant to the subject
927. Pouilles, J.M., F. Tremollieres, and C. Ribot	Spine and femur densitometry at the menopause: are both sites necessary in the assessment of the risk of osteoporosis?	Calcif Tissue Int	1993	52(5)	344-7.	Not relevant to the subject
1261. Powell-Cope, G., et al.	Sociotechnical probabilistic risk modeling to predict injurious falls in community living centers	Journal of Rehabilitation Research & Development	2016	53(6)	881-892.	Not relevant to the subject
201. Zolnierczuk-Kieliszek, D.U., et al.	Social and healthy circumstances of women's decision about applying hormonal replacement therapy. [Polish]	Wiadomosci lekarskie (Warsaw, Poland : 1960)	2006	59(9-10)(	664-668.	Not relevant to the subject
285. Wahner, H.W.	Single- and dual-photon absorptiometry in osteoporosis and osteomalacia	Seminars in nuclear medicine	1987	17(4)	305-15.	Not relevant to the subject
195. Anonymous	Singapore Health and Biomedical Congress, SHBC 2013	Annals of the Academy of Medicine Singapore. Conference: Singapore Health and Biomedical Congress, SHBC	2013	42(Supplement 9)	.	Not relevant to the subject
980. Lupattelli, G., et al.	Simvastatin increases bone mineral density in hypercholesterolemic postmenopausal women	Metabolism	2004	53(6)	744-8.	Not relevant to the subject
1091. Fielding, S., et al.	Simple imputation methods were inadequate for missing not at random (MNAR) quality of life data	Health Qual Life Outcomes	2008	6(	57.	Not relevant to the subject
1310. Rozenberg, S., et al.	Should we abstain from treating women with endometriosis using menopausal hormone therapy, for fear of an increased ovarian cancer risk?	Climacteric	2015	18(4)	448-452.	Not relevant to the subject
419. Nordin, B.E.C.	Should the treatment of osteoporosis be more selective?	Osteoporosis international : a journal established as result of cooperation between the European Foundation for Osteoporosis and the National Osteoporosis Foundation of the USA	2003	14(2)	99-102.	Not relevant to the subject
330. Solomon, D.H. and K.M. Kuntz	Should postmenopausal women with rheumatoid arthritis who are starting corticosteroid treatment be screened for osteoporosis? A cost-effectiveness analysis	Arthritis and rheumatism	2000	43(9)	1967-75.	Not relevant to the subject
698. Cummings, S.R. and D. Black	Should perimenopausal women be screened for osteoporosis?	Annals of internal medicine	1986	104(6)	817-23.	Not relevant to the subject
784. Barcelo, M., et al.	Should patients with exceptional longevity be treated for osteoporosis after a hip fracture?	Age and Ageing	2024	53(6)	.	Not relevant to the subject
1120. Col, N.F., et al.	Short-term menopausal hormone therapy for symptom relief: an updated decision model	Arch Intern Med	2004	164(15)	1634-40.	Wrong patient population
146. Edmonds, B.T.	Shared decision-making and decision support: Their role in obstetrics and gynecology	Current Opinion in Obstetrics and Gynecology	2014	26(6)(	523-530.	Wrong patient population
565. Kalra, S., et al.	Shared decision making in osteoporosis: Improvement through education	Bone	2009	44(2)	S444-S444.	Duplicate records
564. Kalra, S., et al.	Shared decision making in osteoporosis: Improvement through education	Bone	2009	44(	S81-S82.	Not relevant to the subject
114. Huete, J.J.O., et al.	Severe hypocalcemia as a consequence of the administration of denosumab: A case report	Clinica Chimica Acta	2019	493(Supplement 1)(	S221.	Not relevant to the subject
281. Wang, Y., et al.	Severe extensive community acquired aspergillus infection in a full-term infant accompanied with increases in white blood cell counts and C-reactive protein: a case report	Bmc Pediatrics	2021	21(1)	.	Not relevant to the subject
1090. Fleurence, R.L.	Setting priorities for research: a practical application of 'payback' and expected value of information	Health Econ	2007	16(12)	1345-57.	Not relevant to the subject
1095. Erbağci, A.B., et al.	Serum prolidase activity as a marker of osteoporosis in type 2 diabetes mellitus	Clin Biochem	2002	35(4)	263-8.	Not relevant to the subject
256. Yigitdol, I., et al.	Serum Periostin Levels are Significantly Higher in Patients with Primary Hyperparathyroidism and Closely Related to Osteoporosis	Experimental and Clinical Endocrinology & Diabetes	2023	131(09)	449-455.	Not relevant to the subject
385. Quah, Y., et al.	Serum biomarker-based osteoporosis risk prediction and the systemic effects of <i>Trifolium pratense</i> ethanolic extract in a postmenopausal model	Chinese Medicine	2022	17(1)	.	Not relevant to the subject
739. Calaf-Alsina, J., et al.	Sequential management of postmenopausal health and osteoporosis: An update	Maturitas	2023	177(	.	Not relevant to the subject
961. Meschino, G.J. and E. Moler	Semiautomated image segmentation of bone marrow biopsies by texture features and mathematical morphology	Anal Quant Cytol Histol	2004	26(1)	31-8.	Not relevant to the subject
870. Silverman, S.L.	Selecting patients for osteoporosis therapy	Ann N Y Acad Sci	2007	1117(	264-72.	Duplicate records
336. Silverman, S.L.	Selecting patients for osteoporosis therapy	Annals of the New York Academy of Sciences	2007	1117(	264-72.	Not relevant to the subject
976. Machado, P., M. Coutinho, and J.A. da Silva	Selecting men for bone densitometry: performance of osteoporosis risk assessment tools in Portuguese men	Osteoporos Int	2010	21(6)	977-83.	Duplicate records
467. Machado, P., M. Coutinho, and J.A.P. da Silva	Selecting men for bone densitometry: performance of osteoporosis risk assessment tools in Portuguese men	Osteoporosis International	2010	21(6)	977-983.	Not relevant to the subject
1070. Grootaert, V., et al.	Selecting an appropriate and reimbursed anti-osteoporotic treatment option: a practical tool in the Belgian setting	Acta Clin Belg	2012	67(1)	13-8.	Not relevant to the subject
144. Etxebarria-Foronda, I., et al.	SECOT-GEIOS guidelines in osteoporosis and fragility fracture. An update. [Spanish]	Revista espanola de cirugia ortopedica y traumatologia	2015	59(6)(	373-393.	Not relevant to the subject
659. Etxebarria-Foronda, I., et al.	SECOT-GEIOS guidelines in osteoporosis and fragility fracture. An update	Revista espanola de cirugia ortopedica y traumatologia	2015	59(6)	373-93.	Not relevant to the subject
1214. 王慧颖, et al.	SDM理念应用于老年骨质疏松患者跌倒风险管理	徐州医科大学学报	2020	40(1)	.	Not relevant to the subject
775. Bernabei, R., et al.	Screening, diagnosis and treatment of osteoporosis: a brief review	Clinical cases in mineral and bone metabolism : the official journal of the Italian Society of Osteoporosis, Mineral Metabolism, and Skeletal Diseases	2014	11(3)	201-7.	Not relevant to the subject
190. Barbosa, J., et al.	Screening mammography beyond the limit recommended in a Portuguese Primary Care Centre: a cross-sectional study	Family Medicine and Primary Care Review	2024	26(1)(	19-25.	Not relevant to the subject
1384. Barbosa, J., et al.	Screening mammography beyond the limit recommended in a Portuguese Primary Care Centre: a cross-sectional study	Family Medicine & Primary Care Review	2024	26(1)	19-25.	Duplicate records
567. Jutberger, H., et al.	Screening for postmenopausal osteoporosis. Women with distal radius fractures should be evaluated for bone density	Lakartidningen	2003	100(1-2)	31-4.	Not relevant to the subject
787. Astrand, J., J. Nilsson, and K.-G. Thorngren	Screening for osteoporosis reduced new fracture incidence by almost half A 6-year follow-up of 592 fracture patients from an osteoporosis screening program	Acta Orthopaedica	2012	83(6)	661-665.	Not relevant to the subject
485. Lim, L.S., et al.	Screening for Osteoporosis in the Adult US Population ACPM Position Statement on Preventive Practice	American Journal of Preventive Medicine	2009	36(4)	366-375.	Not relevant to the subject
583. Inui, A., et al.	Screening for Osteoporosis from Blood Test Data in Elderly Women Using a Machine Learning Approach	Bioengineering-Basel	2023	10(3)	.	Not relevant to the subject
604. Helmrich, G.	Screening for Osteoporosis	Clinical Obstetrics and Gynecology	2013	56(4)	659-666.	Not relevant to the subject
1055. Helmrich, G.	Screening for osteoporosis	Clin Obstet Gynecol	2013	56(4)	659-66.	Duplicate records
919. Ranstam, J.	Sampling uncertainty in medical research	Osteoarthritis Cartilage	2009	17(11)	1416-9.	Not relevant to the subject
492. Lewiecki, E.M.	Safety of Long-Term Bisphosphonate Therapy for the Management of Osteoporosis	Drugs	2011	71(6)	791-814.	Not relevant to the subject
637. Geusens, P., et al.	Romosozumab reduces incidence of new vertebral fractures across severity grades among postmenopausal women with osteoporosis	Bone	2022	154(	.	Not relevant to the subject
512. Langdahl, B.L., et al.	Romosozumab (sclerostin monoclonal antibody) versus teriparatide in postmenopausal women with osteoporosis transitioning from oral bisphosphonate therapy: a randomised, open-label, phase 3 trial	Lancet	2017	390(10102)	1585-1594.	Not relevant to the subject
429. Na, Z., et al.	Role of menopausal hormone therapy in the prevention of postmenopausal osteoporosis	Open Life Sciences	2023	18(1)	.	Not relevant to the subject
665. Elliott, M.E., et al.	Risk for osteoporosis in elderly nuns: need for better recognition and treatment	Current therapeutic research, clinical and experimental	2003	64(2)	65-80.	Not relevant to the subject
811. Papaioannou, A., et al.	Risk factors that are associated with osteoporosis treatment in high risk residents living in long term care (LTC) homes? The gaining optimal osteoporosis assessments in long-term care (GOAL) study	Journal of bone and mineral research	2015	30(	.	Duplicate records
58. Papaioannou, A., et al.	Risk factors that are associated with osteoporosis treatment in high risk residents living in long term care (LTC) homes? The gaining optimal osteoporosis assessments in long-term care (GOAL) study	Journal of Bone and Mineral Research. Conference	2015	30(Supplement 1)	.	Not relevant to the subject
946. Nguyen, T.V., et al.	Risk factors for proximal humerus, forearm, and wrist fractures in elderly men and women: the Dubbo Osteoporosis Epidemiology Study	Am J Epidemiol	2001	153(6)	587-95.	Not relevant to the subject
495. Lewandowski, K., et al.	Risk Factors for Osteoporosis among Patients with Inflammatory Bowel Disease-Do We Already Know Everything?	Nutrients	2023	15(5)	.	Not relevant to the subject
494. Lewiecki, E.M.	Risk Communication and Shared Decision Making in the Care of Patients With Osteoporosis	Journal of Clinical Densitometry	2010	13(4)	335-345.	Not relevant to the subject
75. Matos-Costa, J., et al.	RIDAI.ORG/SSC: The portuguese national systemic sclerosis registry-focus on quality of life and data conformity	Annals of the Rheumatic Diseases	2016	75(Supplement 2)(	1111.	Not relevant to the subject
999. Lekamwasam, S., M. Chandran, and S. Subasinghe	Revised FRAX®-based intervention thresholds for the management of osteoporosis among postmenopausal women in Sri Lanka	Arch Osteoporos	2019	14(1)	33.	Duplicate records
502. Lekamwasam, S., M. Chandran, and S. Subasinghe	Revised FRAX®-based intervention thresholds for the management of osteoporosis among postmenopausal women in Sri Lanka	Archives of Osteoporosis	2019	14(1)	.	Not relevant to the subject
636. Geusens, P.P.M.M.	Review of guidelines for testing and treatment of osteoporosis	Current osteoporosis reports	2003	1(2)	59-65.	Not relevant to the subject
1031. Karis, R.	Review of comparative effectiveness of treatments to prevent fractures	Ann Intern Med	2008	148(11)	886; author reply 887.	Not relevant to the subject
611. Han, D., et al.	Retrospective study: risk assessment model for osteoporosis-a detailed exploration involving 4,552 Shanghai dwellers	Peerj	2023	11(	.	Not relevant to the subject
193. Anonymous	RETRACTED ARTICLE: Nitrate use and changes in bone mineral density: the Canadian Multicentre Osteoporosis Study (Osteoporosis International, (2009), 20, 5, (737-744), 10.1007/s00198-008-0727-7)	Osteoporosis International	2017	28(1)(	421.	Not relevant to the subject
947. Nguyen, T. and J. Jiang	Restricted fence method for covariate selection in longitudinal data analysis	Biostatistics	2012	13(2)	303-14.	Not relevant to the subject
402. Paskins, Z., et al.	Research priorities regarding the use of bisphosphonates for osteoporosis: a UK priority setting exercise	Osteoporosis International	2023	34(10)	1711-1718.	Not relevant to the subject
1352. Paskins, Z., et al.	Research priorities regarding the use of bisphosphonates for osteoporosis: a UK priority setting exercise	Osteoporosis International	2023	34(10)	1711-1718.	Duplicate records
1335.	Research Briefs	AHRQ Research Activities	2012	379)	27-31.	Not relevant to the subject
1333.	Research Briefs	AHRQ Research Activities	2012	381)	22-26.	Not relevant to the subject
1073. Gorsky, R.D., et al.	Relative risks and benefits of long-term estrogen replacement therapy: a decision analysis	Obstet Gynecol	1994	83(2)	161-6.	Not relevant to the subject
1148. Bradbeer, J.N., et al.	Relationship between the location of osteoblastic alkaline phosphatase activity and bone formation in human iliac crest bone	J Bone Miner Res	1992	7(8)	905-12.	Not relevant to the subject
1060. Hastie, T.J., J.L. Botha, and C.M. Schnitzler	Regression with an ordered categorical response	Stat Med	1989	8(7)	785-94.	Not relevant to the subject
998. Lenchik, L. and N.B. Watts	Regression to the mean: what does it mean? Using bone density results to monitor treatment of osteoporosis	J Clin Densitom	2001	4(1)	1-4.	Not relevant to the subject
823. Zerwekh, J.E., et al.	Reflection ultrasound velocities and histomorphometric and connectivity analyses: correlations and effect of slow-release sodium fluoride	J Bone Miner Res	1997	12(12)	2068-75.	Not relevant to the subject
981. Lu, Y., et al.	Reduction of sampling bias of odds ratios for vertebral fractures using propensity scores	Osteoporos Int	2006	17(4)	507-20.	Not relevant to the subject
490. Lewiecki, E.M. and S.L. Silverman	Redefining osteoporosis treatment: Who to treat and how long to treat	Arquivos brasileiros de endocrinologia e metabologia	2006	50(4)	694-704.	Not relevant to the subject
216. Nelsen, J., et al.	Red clover (Trifolium pratense) monograph: A clinical decision support tool	Journal of Herbal Pharmacotherapy	2002	2(3)(	49-72.	Wrong patient population
597. Hiligsmann, M., et al.	Recommendations for the conduct of economic evaluations in osteoporosis: outcomes of an experts' consensus meeting organized by the European Society for Clinical and Economic Aspects of Osteoporosis, Osteoarthritis and Musculoskeletal Diseases (ESCEO) and the US branch of the International Osteoporosis Foundation	Osteoporosis International	2019	30(1)	45-57.	Not relevant to the subject
1141. Brown, T.T., et al.	Recommendations for evaluation and management of bone disease in HIV	Clin Infect Dis	2015	60(8)	1242-51.	Not relevant to the subject
316. Szamatowicz, M. and J. Szamatowicz	Recent advances in prophylactics and treatment of osteoporosis	Przeglad menopauzalny = Menopause review	2022	21(2)	133-137.	Not relevant to the subject
771. Binkley, N., et al.	Recalculation of the NHANES database SD improves T-score agreement and reduces osteoporosis prevalence	Journal of bone and mineral research : the official journal of the American Society for Bone and Mineral Research	2005	20(2)	195-201.	Not relevant to the subject
185. Billington, E.O., G.D. Gamble, and I.R. Reid	Reasons for discrepancies in hip fracture risk estimates using FRAX and Garvan calculators	Maturitas	2016	85(	11-18.	Not relevant to the subject
1160. Billington, E.O., G.D. Gamble, and I.R. Reid	Reasons for discrepancies in hip fracture risk estimates using FRAX and Garvan calculators	Maturitas	2016	85(	11-8.	Duplicate records
1084. Fujita, T., et al.	Reappraisal of Katsuragi calcium study, a prospective, double-blind, placebo-controlled study of the effect of active absorbable algal calcium (AAACa) on vertebral deformity and fracture	J Bone Miner Metab	2004	22(1)	32-8.	Not relevant to the subject
691. Davenport, C., et al.	Real-World Evidence to Support the Registration of a New Osteoporosis Medicinal Product in Europe	Therapeutic Innovation & Regulatory Science	2024	58(3)	505-518.	Not relevant to the subject
911. Ridker, P.M., et al.	Rationale, design, and methodology of the Women's Genome Health Study: a genome-wide association study of more than 25,000 initially healthy american women	Clin Chem	2008	54(2)	249-55.	Not relevant to the subject
9. Wigg, A.J., R. Wundke, and R.J. McCormick	Randomoized controlled pilot trial of a chronic disease management intervention in chronic liver failure	Hepatology	2011	1)(	407A-408A.	Not relevant to the subject
10. Wigg, A.J., R. Wundke, and R. McCormick	Randomized pilot trial of a chronic disease management intervention in chronic liver failure	Journal of Gastroenterology and Hepatology	2011	4)(	46.	Not relevant to the subject
63. Neuner, J., M.M. Schapira, and A.J. Smallwood	Randomized controlled trial of a decision aid with tailored fracture risk tool delivered via a patient portal	Journal of General Internal Medicine	2015	2)(	S243.	Wrong patient population
566. Kalluru, R., et al.	Randomised trial assessing the impact of framing of fracture risk and osteoporosis treatment benefits in patients undergoing bone densitometry	Bmj Open	2017	7(2)	.	Not relevant to the subject
1290. de Bekker-Grob, E.W. and C.G. Chorus	Random regret-based discrete-choice modelling: an application to healthcare	PharmacoEconomics	2013	31(7)	623-634.	Duplicate records
1111. de Bekker-Grob, E.W. and C.G. Chorus	Random regret-based discrete-choice modelling: an application to healthcare	Pharmacoeconomics	2013	31(7)	623-34.	Not relevant to the subject
561. Kang, S.-r. and K. Wang	Radiomic nomogram based on lumbar spine magnetic resonance images to diagnose osteoporosis	Acta Radiologica	2024		.	Not relevant to the subject
1144. Briggs, A.M., et al.	Radiographic measures of thoracic kyphosis in osteoporosis: Cobb and vertebral centroid angles	Skeletal Radiol	2007	36(8)	761-7.	Not relevant to the subject
269. Wu, Q. and J. Dai	Racial/Ethnic Differences in Bone Mineral Density for Osteoporosis	Current Osteoporosis Reports	2023	21(6)	670-684.	Not relevant to the subject
1157. Blais, C., et al.	Quebec Integrated Chronic Disease Surveillance System (QICDSS), an innovative approach	Chronic Dis Inj Can	2014	34(4)	226-35.	Not relevant to the subject
428. Nairus, J., et al.	Quantitative ultrasound: an indicator of osteoporosis in perimenopausal women	Journal of clinical densitometry : the official journal of the International Society for Clinical Densitometry	2000	3(2)	141-7.	Not relevant to the subject
846. Valerio, G., et al.	Quantitative ultrasound of proximal phalanxes in patients with type 1 diabetes mellitus	Diabetes Res Clin Pract	2004	64(3)	161-6.	Not relevant to the subject
609. Hans, D., et al.	Quantitative Ultrasound (QUS) in the Management of Osteoporosis and Assessment of Fracture Risk: An Update	Advances in experimental medicine and biology	2022	1364(	7-34.	Not relevant to the subject
265. Wuster, C., et al.	Quantitative ultrasonometry (QUS) for the evaluation of osteoporosis risk: reference data for various measurement sites, limitations and application possibilities	Experimental and clinical endocrinology & diabetes : official journal, German Society of Endocrinology [and] German Diabetes Association	1998	106(4)	277-88.	Not relevant to the subject
416. Oei, L., et al.	Quantitative imaging methods in osteoporosis	Quantitative Imaging in Medicine and Surgery	2016	6(6)	680-698.	Not relevant to the subject
967. Mazess, R.B.	Quantitative heel ultrasound as a predictor for osteoporosis	Med J Aust	2000	172(5)	245, 247.	Not relevant to the subject
889. Sarkar, S. and Y. Qu	Quantifying the treatment effect explained by markers in the presence of measurement error	Stat Med	2007	26(9)	1955-63.	Not relevant to the subject
925. Qu, Y. and M. Case	Quantifying the indirect treatment effect via surrogate markers	Stat Med	2006	25(2)	223-31.	Not relevant to the subject
415. Onder, M.E., C.E. Onder, and O. Zengin	Quality of English-language videos available on YouTube as a source of information on osteoporosis	Archives of Osteoporosis	2022	17(1)	.	Not relevant to the subject
473. Lopez-Olivo, M.A., et al.	Quality appraisal of educational websites about osteoporosis and bone health	Archives of Osteoporosis	2021	16(1)	.	Not relevant to the subject
160. Crawford-Manning, F., et al.	Quality and readability of online osteoporosis patient information resources	Therapeutic Advances in Musculoskeletal Disease	2020	Conference: Royal Osteoporosis Society, Osteoporosis Online Conference. Virtual. 12(	47.	Not relevant to the subject
935. Paskins, Z., et al.	Quality and effectiveness of osteoporosis treatment decision aids: a systematic review and environmental scan	Osteoporos Int	2020	31(10)	1837-1851.	Duplicate records
54. Paskins, Z., et al.	Quality and effectiveness of osteoporosis treatment decision aids: a systematic review and environmental scan	Osteoporosis International	2020	31(10)(	1837-1851.	Wrong study design
401. Paskins, Z., et al.	Quality and effectiveness of osteoporosis treatment decision aids: a systematic review and environmental scan	Osteoporosis International	2020	31(10)	1837-1851.	Duplicate records
1351. Paskins, Z., et al.	Quality and effectiveness of osteoporosis treatment decision aids: a systematic review and environmental scan	Osteoporosis International	2020	31(10)	1837-1851.	Duplicate records
675. Dovjak, P., et al.	Pulse-echo ultrasound measurement in osteoporosis screening: a pilot study in older patients	Aging Clinical and Experimental Research	2023	35(6)	1221-1230.	Not relevant to the subject
1021. Khatri, R., et al.	Pullout Strength Predictor: A Machine Learning Approach	Asian Spine J	2019	13(5)	842-848.	Not relevant to the subject
834. Wen, C.C. and Y.H. Chen	Pseudo and conditional score approach to joint analysis of current count and current status data	Biometrics	2018	74(4)	1223-1231.	Not relevant to the subject
1089. Forster, M.	Proton pump inhibitors and osteoporosis-related fractures	Cmaj	2009	180(6)	643; author reply 643-4.	Not relevant to the subject
934. Pencille, L.J., et al.	Protocol for the Osteoporosis Choice trial. A pilot randomized trial of a decision aid in primary care practice	Trials	2009	10(	113.	Duplicate records
50. Pencille, L.J., et al.	Protocol for the osteoporosis choice trial. A pilot randomized trial of a decision aid in primary care practice	Trials	2009	10(no pagination)(	.	Not relevant to the subject
1263. Pencille, L.J., et al.	Protocol for the Osteoporosis Choice trial. A pilot randomized trial of a decision aid in primary care practice	Trials	2009	10(	113-113.	Duplicate records
397. Colón-Emeric C.S., et al.	Protocol for the models of primary osteoporosis screening in men (MOPS) cluster randomized trial	Contemp Clin Trials	2022	112	106634	Included literature
864. Soltani, A., et al.	Prospective outcomes in patients with acute exacerbations of chronic obstructive pulmonary disease presenting to hospital: a generalisable clinical audit	Intern Med J	2015	45(9)	925-33.	Not relevant to the subject
987. Liu, L.T. and B.T. Ma	Prophylaxis against venous thromboembolism in orthopedic surgery	Chin J Traumatol	2006	9(4)	249-56.	Duplicate records
88. Liu, L.T. and B.T. Ma	Prophylaxis against venous thromboembolism in orthopedic surgery	Chinese Journal of Traumatology - English Edition	2006	9(4)(	249-256.	Not relevant to the subject
963. Meijer, W.J. and A.C. van Lindert	Prophylactic oophorectomy	Eur J Obstet Gynecol Reprod Biol	1992	47(1)	59-65.	Not relevant to the subject
1277. Jiang, S.Y., et al.	Prophylactic Fixation Can Be Cost-effective in Preventing a Contralateral Bisphosphonate-associated Femur Fracture	Clinical Orthopaedics & Related Research®	2019	477(3)	480-490.	Duplicate records
1037. Jiang, S.Y., et al.	Prophylactic Fixation Can Be Cost-effective in Preventing a Contralateral Bisphosphonate-associated Femur Fracture	Clin Orthop Relat Res	2019	477(3)	480-490.	Not relevant to the subject
384. Quereda, F., et al.	Prophylactic approach for asymptomatic post-menopausal women: osteoporosis	Maturitas	2005	52 Suppl 1(	S38-45.	Not relevant to the subject
1001. Lee, S.W.	Proper time to initiate antiosteoporotic treatment in rheumatoid arthritis with or without glucocorticoid use	Korean J Intern Med	2014	29(4)	434-6.	Not relevant to the subject
924. Qu, Y. and I. Lipkovich	Propensity score estimation with missing values using a multiple imputation missingness pattern (MIMP) approach	Stat Med	2009	28(9)	1402-14.	Not relevant to the subject
852. Tazzeo, C., et al.	Promoting Osteoporosis Best Practices: A New Electronic Medical Record Tool	J Am Med Dir Assoc	2020	21(9)	1349-1352.	Duplicate records
309. Tazzeo, C., et al.	Promoting Osteoporosis Best Practices: A New Electronic Medical Record Tool	Journal of the American Medical Directors Association	2020	21(9)	1349-1352.	Duplicate records
20. Tazzeo, C., et al.	Promoting Osteoporosis Best Practices: A New Electronic Medical Record Tool	Journal of the American Medical Directors Association	2020	21(9)(	1349-1352.	Not relevant to the subject
1252. Tazzeo, C., et al.	Promoting Osteoporosis Best Practices: A New Electronic Medical Record Tool	Journal of the American Medical Directors Association	2020	21(9)	1349-1352.	Duplicate records
491. Lewiecki, E.M., et al.	Proceedings of the 2017 Santa Fe Bone Symposium: Insights and Emerging Concepts in the Management of Osteoporosis	Journal of Clinical Densitometry	2018	21(1)	3-21.	Not relevant to the subject
797. Akesson, K.	Principles of bone and joint disease control programs--osteoporosis	The Journal of rheumatology. Supplement	2003	67(	21-5.	Not relevant to the subject
913. Richy, F., et al.	Primary prevention of osteoporosis: mass screening scenario or prescreening with questionnaires? An economic perspective	J Bone Miner Res	2004	19(12)	1955-60.	Duplicate records
365. Richy, F., et al.	Primary prevention of osteoporosis: mass screening scenario or prescreening with questionnaires? An economic perspective	Journal of bone and mineral research : the official journal of the American Society for Bone and Mineral Research	2004	19(12)	1955-60.	Duplicate records
212. Richy, F., et al.	Primary prevention of osteoporosis: mass screening scenario or prescreening with questionnaires? An economic perspective	Journal of bone and mineral research : the official journal of the American Society for Bone and Mineral Research	2004	19(12)(	1955-1960.	Not relevant to the subject
1321. Keller, C., J. Fullerton, and J. Fleury	Primary and secondary prevention strategies among older postmenopausal women	Journal of Nurse-Midwifery	1998	43(4)	262-272.	Not relevant to the subject
958. Mizushima, S., K. Tsuchida, and Y. Yamori	Preventive nutritional factors in epidemiology: interaction between sodium and calcium	Clin Exp Pharmacol Physiol	1999	26(7)	573-5.	Not relevant to the subject
371. Reid, D.M.	Prevention of osteoporosis after breast cancer	Maturitas	2009	64(1)	4-8.	Not relevant to the subject
183. Bogaerts, C. and M. Haems	Prevention of drug related problems: The added value of a clinical decision support system for daily practice	International Journal of Clinical Pharmacy	2019	41(2)(	606.	Wrong patient population
855. Swift, C.G.	Prevention and management of hip fracture in older patients	Practitioner	2011	255(1743)	29-33, 3.	Not relevant to the subject
1354. Ortega, A.A.	Preventing Atypical Hip Fracture After Long-Term Bisphosphonate Use	Orthopaedic Nursing	2013	32(6)	307-315.	Not relevant to the subject
1174. Araujo, A.B., et al.	Prevalence of symptomatic androgen deficiency in men	J Clin Endocrinol Metab	2007	92(11)	4241-7.	Not relevant to the subject
695. D'Amelio, P., et al.	Prevalence of Postmenopausal Osteoporosis in Italy and Validation of Decision Rules for Referring Women for Bone Densitometry	Calcified Tissue International	2013	92(5)	437-443.	Not relevant to the subject
1291. D'Amelio, P., et al.	Prevalence of postmenopausal osteoporosis in Italy and validation of decision rules for referring women for bone densitometry	Calcified Tissue International	2013	92(5)	437-443.	Duplicate records
622. Gudbjornsson, B., U.I. Juliusson, and F.V. Gudjonsson	Prevalence of long term steroid treatment and the frequency of decision making to prevent steroid induced osteoporosis in daily clinical practice	Annals of the rheumatic diseases	2002	61(1)	32-6.	Not relevant to the subject
880. Schwartz, E.N. and D.M. Steinberg	Prescreening tools to determine who needs DXA	Curr Osteoporos Rep	2006	4(4)	148-52.	Not relevant to the subject
639. Gehlen, M., et al.	Pregnancy and lactation-associated osteoporosis	Zeitschrift Fur Rheumatologie	2017	76(3)	274-278.	Not relevant to the subject
984. Lopez-Olivo, M.A., et al.	Preferred Strategies for Delivering Health Information to Patients With Musculoskeletal Disorders: A Qualitative Study	J Clin Rheumatol	2022	28(1)	e102-e109.	Not relevant to the subject
86. Lopez-Olivo, M.A., et al.	Preferred Strategies for Delivering Health Information to Patients with Musculoskeletal Disorders A Qualitative Study	Journal of Clinical Rheumatology	2022	28(1)(	E102-E109.	Not relevant to the subject
107. Kaltoft, M.K. and J. Dowie	Preference-sensitive multi-criterial decision support can avoid the over-testing produced by mono-criterial guidelines: The case of bone health	BMJ Evidence-Based Medicine	2019	24(Supplement 2)(	A26-A27.	Wrong patient population
734. Canals-Ruiz, L., M. Comellas, and L. Lizan	Preferences, satisfaction and decision-making processes in osteoporosis treatment: a systematic review of the literature	Journal of Comparative Effectiveness Research	2021	10(8)	629-645.	Not relevant to the subject
865. Solomon, D.H., et al.	Predictors of very low adherence with medications for osteoporosis: towards development of a clinical prediction rule	Osteoporos Int	2011	22(6)	1737-43.	Duplicate records
331. Solomon, D.H., et al.	Predictors of very low adherence with medications for osteoporosis: towards development of a clinical prediction rule	Osteoporosis International	2011	22(6)	1737-1743.	Not relevant to the subject
830. Wong, J., et al.	Predictors of postmenopausal osteoporosis: study methods and analysis require clarification	Bmj	2003	327(7411)	392; author reply 392-3.	Not relevant to the subject
681. DeJesus, R.S., et al.	Predictors of Osteoporosis Screening Completion Rates in a Primary Care Practice	Population Health Management	2011	14(5)	243-247.	Duplicate records
154. Dejesus, R.S., et al.	Predictors of osteoporosis screening completion rates in a primary care practice	Population Health Management	2011	14(5)(	243-247.	Not relevant to the subject
1373. DeJesus, R.S., et al.	Predictors of Osteoporosis Screening Completion Rates in a Primary Care Practice	Population Health Management	2011	14(5)	243-247.	Duplicate records
1107. DeJesus, R.S., et al.	Predictors of osteoporosis screening completion rates in a primary care practice	Popul Health Manag	2011	14(5)	243-7.	Duplicate records
101. Kazis, L., et al.	Predictors of non-adherence to bisphosphonates for male veterans with osteoporosis and/or osteoporotic fracture: Importance of mental health conditions	Journal of Bone and Mineral Research. Conference	2012	27(SUPPL. 1)	.	Not relevant to the subject
610. Hannan, M.T., et al.	Predictors of Imminent Risk of Nonvertebral Fracture in Older, High-Risk Women: The Framingham Osteoporosis Study	JBMR plus	2019	3(6)	e10129-e10129.	Not relevant to the subject
1183. Adachi, J.D., et al.	Predictors of imminent non-vertebral fracture in elderly women with osteoporosis, low bone mass, or a history of fracture, based on data from the population-based Canadian Multicentre Osteoporosis Study (CaMos)	Arch Osteoporos	2019	14(1)	53.	Not relevant to the subject
447. Mayoux-Benhamou, M.A., et al.	Predictors of compliance with a home-based exercise program added to usual medical care in preventing postmenopausal osteoporosis: an 18-month prospective study	Osteoporosis international : a journal established as result of cooperation between the European Foundation for Osteoporosis and the National Osteoporosis Foundation of the USA	2005	16(3)	325-31.	Not relevant to the subject
442. McLeod, K.M., et al.	Predictors of change in calcium intake in postmenopausal women after osteoporosis screening	The Journal of nutrition	2007	137(8)	1968-73.	Not relevant to the subject
283. Wang, J., et al.	Prediction of osteoporosis using radiomics analysis derived from single source dual energy CT	Bmc Musculoskeletal Disorders	2023	24(1)	.	Not relevant to the subject
531. Kim, J., et al.	Prediction of metabolic and pre-metabolic syndromes using machine learning models with anthropometric, lifestyle, and biochemical factors from a middle-aged population in Korea	Bmc Public Health	2022	22(1)	.	Not relevant to the subject
962. Merlijn, T., et al.	Prediction of insufficient serum vitamin D status in older women: a validated model	Osteoporos Int	2018	29(7)	1539-1547.	Duplicate records
71. Merlijn, T., et al.	Prediction of insufficient serum vitamin D status in older women: a validated model	Osteoporosis International	2018	29(7)(	1539-1547.	Not relevant to the subject
827. Yang, H., et al.	Prediction of acute versus chronic osteoporotic vertebral fracture using radiomics-clinical model on CT	Eur J Radiol	2022	149(	110197.	Duplicate records
4. Yang, H., et al.	Prediction of acute versus chronic osteoporotic vertebral fracture using radiomics-clinical model on CT	European Journal of Radiology	2022	149(no pagination)(	.	Not relevant to the subject
280. Wang, Y., et al.	Prediction model for the risk of osteoporosis incorporating factors of disease history and living habits in physical examination of population in Chongqing, Southwest China: based on artificial neural network	Bmc Public Health	2021	21(1)	.	Not relevant to the subject
1340. Wang, Y., et al.	Prediction model for the risk of osteoporosis incorporating factors of disease history and living habits in physical examination of population in Chongqing, Southwest China: based on artificial neural network	BMC Public Health	2021	21(1)	1-10.	Duplicate records
764. Bonaccorsi, G., et al.	Predicting treatment recommendations in postmenopausal osteoporosis	Journal of Biomedical Informatics	2021	118(	.	Duplicate records
182. Bonaccorsi, G., et al.	Predicting treatment recommendations in postmenopausal osteoporosis	Journal of Biomedical Informatics	2021	118(no pagination)(	.	Included literature
1297. Bonaccorsi, G., et al.	Predicting treatment recommendations in postmenopausal osteoporosis	Journal of Biomedical Informatics	2021	118(	N.PAG-N.PAG.	Duplicate records
1151. Bonaccorsi, G., et al.	Predicting treatment recommendations in postmenopausal osteoporosis	J Biomed Inform	2021	118(	103780.	Duplicate records
1087. Frey Law, L.A. and R.K. Shields	Predicting human chronically paralyzed muscle force: a comparison of three mathematical models	J Appl Physiol (1985)	2006	100(3)	1027-36.	Not relevant to the subject
786. Aw, D., et al.	Predicting fracture risk in osteoporosis: the use of fracture prediction tools in an osteoporosis clinic population	Postgraduate Medical Journal	2016	92(1087)	267-270.	Not relevant to the subject
801. Adami, G., K.G. Saag, and M.I. Danila	Pragmatic Clinical Trials in Osteoporosis	Current Osteoporosis Reports	2019	17(6)	521-526.	Not relevant to the subject
151. Dischinger, H.R., et al.	Practices and preferences for detecting chronic medication toxicity: A pilot cross-sectional survey of health care providers focusing on decision support systems	Journal of Evaluation in Clinical Practice	2014	20(6)(	1086-1089.	Wrong patient population
1327. Dischinger, H.R., et al.	Practices and preferences for detecting chronic medication toxicity: a pilot cross-sectional survey of health care providers focusing on decision support systems	Journal of Evaluation in Clinical Practice	2014	20(6)	1086-1089.	Duplicate records
1104. Dischinger, H.R., et al.	Practices and preferences for detecting chronic medication toxicity: a pilot cross-sectional survey of health care providers focusing on decision support systems	J Eval Clin Pract	2014	20(6)	1086-9.	Duplicate records
687. de Wit, M., et al.	Practical guidance for engaging patients in health research, treatment guidelines and regulatory processes: results of an expert group meeting organized by the World Health Organization (WHO) and the European Society for Clinical and Economic Aspects of Osteoporosis, Osteoarthritis and Musculoskeletal Diseases (ESCEO)	Aging Clinical and Experimental Research	2019	31(7)	905-915.	Not relevant to the subject
932. Penton, H., et al.	Potential cost-effectiveness for using patient decision aids to guide osteoporosis treatment	Osteoporos Int	2016	27(9)	2697-2707.	Duplicate records
49. Penton, H., et al.	Potential cost-effectiveness for using patient decision aids to guide osteoporosis treatment	Osteoporosis International	2016	27(9)(	2697-2707.	Not relevant to the subject
396. Penton, H., et al.	Potential cost-effectiveness for using patient decision aids to guide osteoporosis treatment	Osteoporosis International	2016	27(9)	2697-2707.	Duplicate records
1350. Penton, H., et al.	Potential cost-effectiveness for using patient decision aids to guide osteoporosis treatment	Osteoporosis International	2016	27(9)	2697-2707.	Duplicate records
444. McGarry, K.A. and D.P. Kiel	Postmenopausal osteoporosis. Strategies for preventing bone loss, avoiding fracture	Postgraduate medicine	2000	108(3)	79-91.	Not relevant to the subject
1268. McGarry, K.A., et al.	Postmenopausal osteoporosis. Strategies for preventing bone loss, avoiding fracture	Postgraduate Medicine	2000	108(3)	79-91.	Duplicate records
853. Taur, Y., F. Al-Tureihi, and G. Wolf-Klein	Postmenopausal osteoporosis and strontium ranelate	N Engl J Med	2004	350(19)	2001-3; author reply 2001-3.	Not relevant to the subject
1127. Cheung, E., et al.	Possible FRAX-based intervention thresholds for a cohort of Chinese postmenopausal women	Osteoporos Int	2014	25(3)	1017-23.	Wrong patient population
672. Durand, A., et al.	Population-Based Simulation for Public Health: Generic Software Infrastructure and Its Application to Osteoporosis	Ieee Transactions on Systems Man and Cybernetics Part a-Systems and Humans	2012	42(6)	1396-1409.	Not relevant to the subject
135. Geller, A.I., et al.	Polypharmacy and the Role of Physical Medicine and Rehabilitation	PM and R	2012	4(3)(	198-219.	Not relevant to the subject
664. Elliott, M.E., et al.	Pharmacy-based bone mass measurement to assess osteoporosis risk	The Annals of pharmacotherapy	2002	36(4)	571-7.	Not relevant to the subject
641. Gaudio, A. and N. Morabito	Pharmacological management of severe postmenopausal osteoporosis	Drugs & aging	2005	22(5)	405-17.	Not relevant to the subject
671. Eastell, R., et al.	Pharmacological Management of Osteoporosis in Postmenopausal Women: An Endocrine Society Clinical Practice Guideline	Journal of Clinical Endocrinology & Metabolism	2019	104(5)	1595-1622.	Not relevant to the subject
305. Tian, J., et al.	Pharmacological and non-pharmacological interventions for osteoporosis A protocol for an overview with an evidence map and a network meta-analysis of trials	Medicine	2021	100(24)	.	Not relevant to the subject
65. Muhn, S., et al.	Pharmacogenomics and Drug-Induced Phenoconversion Informed Medication Safety Review in the Management of Pain Control and Quality of Life: A Case Report	Journal of Personalized Medicine	2022	12(6) (no pagination)(	.	Wrong patient population
454. Marini, F. and M.L. Brandi	Pharmacogenetics of Osteoporosis: Future Perspectives	Calcified Tissue International	2009	84(5)	337-347.	Not relevant to the subject
755. Brecht, J.G., et al.	Pharmacoeconomic analysis of osteoporosis treatment with risedronate	International journal of clinical pharmacology research	2003	23(4)	93-105.	Not relevant to the subject
252. Yu, B., et al.	PGC-1α Controls Skeletal Stem Cell Fate and Bone-Fat Balance in Osteoporosis and Skeletal Aging by Inducing TAZ	Cell Stem Cell	2018	23(2)	193-+.	Not relevant to the subject
899. Ross, P.D., et al.	Perspectives: methodologic issues in evaluating risk factors for osteoporotic fractures	J Bone Miner Res	1989	4(5)	649-56.	Not relevant to the subject
761. Bottani, M., G. Banfi, and G. Lombardi	Perspectives on miRNAs as Epigenetic Markers in Osteoporosis and Bone Fracture Risk: A Step Forward in Personalized Diagnosis	Frontiers in Genetics	2019	10(	.	Not relevant to the subject
464. Majumdar, S.R., et al.	Persistence, reproducibility, and cost-effectiveness of an intervention to improve the quality of osteoporosis care after a fracture of the wrist: results of a controlled trial	Osteoporosis international : a journal established as result of cooperation between the European Foundation for Osteoporosis and the National Osteoporosis Foundation of the USA	2007	18(3)	261-70.	Not relevant to the subject
1097. Elders, P.J., et al.	Perimenopausal bone mass and risk factors	Bone Miner	1989	7(3)	289-99.	Not relevant to the subject
642. Garton, M.J., C. Cooper, and D. Reid	Perimenopausal bone density screening--will it help prevent osteoporosis?	Maturitas	1997	26(1)	35-43.	Not relevant to the subject
391. Pongchaiyakul, C. and E. Wanothayaroj	Performance of the Khon Kaen Osteoporosis Study (KKOS) score for identifying osteoporosis in men	Journal of the Medical Association of Thailand = Chotmaihet thangphaet	2007	90(8)	1518-23.	Not relevant to the subject
552. Karkucak, M., et al.	Performance of simple calculated osteoporosis risk estimation in a sample of women with suspected osteoporosis in the turkish population	Rheumatology International	2008	28(9)	825-830.	Not relevant to the subject
1030. Karkucak, M., et al.	Performance of simple calculated osteoporosis risk estimation in a sample of women with suspected osteoporosis in the Turkish population	Rheumatol Int	2008	28(9)	825-30.	Duplicate records
624. Gonzalez-Lopez, L., et al.	Performance of Risk Indices for Identifying Low Bone Mineral Density and Osteoporosis in Mexican Mestizo Women with Rheumatoid Arthritis	Journal of Rheumatology	2012	39(2)	247-253.	Not relevant to the subject
1074. Gonzalez-Lopez, L., et al.	Performance of risk indices for identifying low bone mineral density and osteoporosis in Mexican Mestizo women with rheumatoid arthritis	J Rheumatol	2012	39(2)	247-53.	Duplicate records
320. Subramaniam, S., S. Ima-Nirwana, and K.-Y. Chin	Performance of Osteoporosis Self-Assessment Tool (OST) in Predicting Osteoporosis-A Review	International Journal of Environmental Research and Public Health	2018	15(7)	.	Not relevant to the subject
210. Rud, B., et al.	Performance of four clinical screening tools to select peri- and early postmenopausal women for dual X-ray absorptiometry	Osteoporosis International	2005	16(7)(	764-772.	Wrong patient population
975. Machado, P. and J.A. da Silva	Performance of decision algorithms for the identification of low bone mineral density in Portuguese postmenopausal women	Acta Reumatol Port	2008	33(3)	314-28.	Duplicate records
217. Machado, P. and J.A. da Silva	Performance of decision algorithms for the identification of low bone mineral density in Portuguese postmenopausal women	Acta reumatologica portuguesa	2008	33(3)(	314-328.	Wrong patient population
1126. Cheung, G., et al.	Percutaneous vertebroplasty in patients with intractable pain from osteoporotic or metastatic fractures: A prospective study using quality-of-life assessment	Can Assoc Radiol J	2006	57(1)	13-21.	Not relevant to the subject
1451. 刘凌, et al.	PBL教学在规培医师骨外科培训中的作用	浙江临床医学	2017	19(12)	2375-2376.	Not relevant to the subject
777. Beaudart, C., et al.	Patients' preferences for fracture risk communication: the Risk Communication in Osteoporosis (RICO) study	Osteoporosis International	2024	35(3)	451-468.	no involvement of decision aids
601. Hiligsmann, M., et al.	Patients' preferences for anti-osteoporosis drug treatment: a cross-European discrete choice experiment	Rheumatology	2017	56(7)	1167-1176.	Not relevant to the subject
511. Lau, E., et al.	Patients' adherence to osteoporosis therapy - Exploring the perceptions of postmenopausal women	Canadian Family Physician	2008	54(3)	394-402.	Not relevant to the subject
509. Le, Q.A.	Patient-Level Modeling Approach Using Discrete-Event Simulation: A Cost-Effectiveness Study of Current Treatment Guidelines for Women with Postmenopausal Osteoporosis	Journal of Managed Care & Specialty Pharmacy	2019	25(10)	1089-1095.	Not relevant to the subject
143. Extavour, R.M. and M. Perri	Patient, Physician, and Health-System Factors Influencing the Quality of Antidepressant and Sedative Prescribing for Older, Community-Dwelling Adults	Health Services Research	2018	53(1)(	405-429.	Wrong patient population
648. Fraenkel, L., B. Gulanski, and D. Wittink	Patient treatment preferences for osteoporosis	Arthritis and rheumatism	2006	55(5)	729-35.	Not relevant to the subject
693. Darba, J., et al.	Patient preferences for osteoporosis in Spain: a discrete choice experiment	Osteoporosis International	2011	22(6)	1947-1954.	Not relevant to the subject
779. Beaton, D.E., et al.	Patient perceptions of the path to osteoporosis care following a fragility fracture	Qualitative health research	2012	22(12)	1647-58.	Not relevant to the subject
1119. Connelly, M.T., et al.	Patient knowledge about hormone replacement therapy: implications for treatment	Menopause	2000	7(4)	266-72.	Not relevant to the subject
186. Bhavnani, V. and B. Fisher	Patient factors in the implementation of decision aids in general practice: a qualitative study	Health expectations : an international journal of public participation in health care and health policy	2010	13(1)(	45-54.	Wrong patient population
1382. Bhavnani, V. and B. Fisher	Patient factors in the implementation of decision aids in general practice: a qualitative study	Health Expectations	2010	13(1)	45-54.	Duplicate records
1161. Bhavnani, V. and B. Fisher	Patient factors in the implementation of decision aids in general practice: a qualitative study	Health Expect	2010	13(1)	45-54.	Duplicate records
926. Prochaska, J.J. and A. Sanders-Jackson	Patient Decision Aids for Discouraging Low-Value Health Care Procedures: Null Findings and Lessons Learned	JAMA Intern Med	2016	176(1)	41-2.	Wrong patient population
1349. Prochaska, J.J. and A. Sanders-Jackson	Patient Decision Aids for Discouraging Low-Value Health Care Procedures: Null Findings and Lessons Learned	JAMA Internal Medicine	2016	176(1)	41-42.	Duplicate records
780. Bartlett, E.E.	Patient counseling for osteoporosis prevention	Public health reports (Washington, D.C. : 1974)	1989	104 Suppl(	84-7.	Not relevant to the subject
53. Paskins, Z., A. Worrall, and S. Chapman	Patient and public views of bisphosphonate decision aids: Not fit for purpose	Osteoporosis International	2018	29(1 Supplement 1)(	S374.	Wrong patient population
539. Kelly, A., et al.	Patient and Caregiver Priorities for Medication Adherence in Gout, Osteoporosis, and Rheumatoid Arthritis: Nominal Group Technique	Arthritis Care & Research	2020	72(10)	1410-1419.	Wrong patient population
1363. Kelly, A., et al.	Patient and Caregiver Priorities for Medication Adherence in Gout, Osteoporosis, and Rheumatoid Arthritis: Nominal Group Technique	Arthritis Care & Research	2020	72(10)	1410-1419.	Duplicate records
798. Aguilar, A., et al.	Pathophysiology of bone disease in chronic kidney disease: from basics to renal osteodystrophy and osteoporosis	Frontiers in Physiology	2023	14(	.	Not relevant to the subject
534. Khosla, S.	Pathogenesis of Age-Related Bone Loss in Humans	Journals of Gerontology Series a-Biological Sciences and Medical Sciences	2013	68(10)	1226-1235.	Not relevant to the subject
560. Kanis, J.A., et al.	Partial adherence: a new perspective on health economic assessment in osteoporosis	Osteoporosis International	2011	22(10)	2565-2573.	Not relevant to the subject
279. Ward, L.M.	Part 2: When Should Bisphosphonates Be Used in Children with Chronic Illness Osteoporosis?	Current Osteoporosis Reports	2021	19(3)	289-297.	Not relevant to the subject
591. Hoff, B.A., et al.	Parametric response mapping of CT images provides early detection of local bone loss in a rat model of osteoporosis	Bone	2012	51(1)	78-84.	Not relevant to the subject
364. Riegger, J., et al.	Oxidative stress as a key modulator of cell fate decision in osteoarthritis and osteoporosis: a narrative review	Cellular & Molecular Biology Letters	2023	28(1)	.	Not relevant to the subject
356. Ryan, P.J.	Overview of role of BMD measurements in managing osteoporosis	Seminars in nuclear medicine	1997	27(3)	197-209.	Not relevant to the subject
399. Patel, V.P., et al.	Overcoming barriers to secondary prevention in hip fracture patients: An electronic referral and management system for osteoporosis	Injury-International Journal of the Care of the Injured	2010	41(12)	1249-1255.	Not relevant to the subject
230. Dandolu, V. and E. Hernandez	Ovarian conservation at the time of hysterectomy for benign disease	Obstetrics and gynecology	2005	106(5 Pt 1)(	1106; author reply 1107.	Not relevant to the subject
1113. Dandolu, V. and E. Hernandez	Ovarian conservation at the time of hysterectomy for benign disease	Obstet Gynecol	2005	106(5 Pt 1)	1106; author reply 1107.	Duplicate records
15. Van Summeren, J.J.G.T., et al.	Outcome prioritisation tool for medication review in older patients with multimorbidity: A pilot study in general practice	British Journal of General Practice	2017	67(660)(	e501-e506.	Wrong patient population
1320. Kelly, A., et al.	Outcome Measures in Rheumatology - Interventions for medication Adherence (OMERACT-Adherence) Core Domain Set for Trials of Interventions for Medication Adherence in Rheumatology: 5 Phase Study Protocol	Trials	2018	19(	204-204.	Not relevant to the subject
1302. Vokó, Z., et al.	Osteoporotic fractures may impair life as much as the complications of diabetes	Journal of Evaluation in Clinical Practice	2017	23(6)	1375-1380.	Not relevant to the subject
137. Garduno-Garcia Jd.e, J., et al.	Osteoporotic fracture risk evaluation. Options when central densitometry is not available	Revista medica del Instituto Mexicano del Seguro Social	2014	52(6)(	674-679.	Not relevant to the subject
1078. Garduño-García Jde, J., et al.	Osteoporotic fracture risk evaluation. Options when central densitometry is not available	Rev Med Inst Mex Seguro Soc	2014	52(6)	674-9.	Duplicate records
369. Reid, I.R.	Osteoporosis--emerging consensus	Australian and New Zealand journal of medicine	1997	27(6)	643-7.	Not relevant to the subject
326. Stepan, J.	Osteoporosis: whom, when and how to treat?	Casopis lekaru ceskych	2009	148(1)	25-33.	Not relevant to the subject
414. Ongphiphadhanakul, B.	Osteoporosis: the role of genetics and the environment	Forum of nutrition	2007	60(	158-167.	Not relevant to the subject
510. Lawrence, S.A. and A. Azhar	Osteoporosis: prevention and implications for social work practice and policy	Social work in public health	2010	25(5)	511-26.	Not relevant to the subject
643. Gardiner, A., Y. El Miedany, and M. Toth	Osteoporosis: not only in women, but in men too	British journal of nursing (Mark Allen Publishing)	2007	16(12)	731-5.	Not relevant to the subject
345. Sebba, A.	Osteoporosis: how long should we treat?	Current Opinion in Endocrinology Diabetes and Obesity	2008	15(6)	502-507.	Not relevant to the subject
579. Jachna, C.M. and S. Forbes-Thompson	Osteoporosis: Health beliefs and barriers to treatment in an assisted living facility	Journal of gerontological nursing	2005	31(1)	24-30; quiz 42-3.	Not relevant to the subject
625. Goncalves, M.J., et al.	Osteoporosis: From Bone Biology to Individual Treatment Decision	Acta Medica Portuguesa	2013	26(4)	445-455.	Not relevant to the subject
536. Khan, Y.H., et al.	Osteoporosis: are healthcare professionals missing an opportunity	Springerplus	2013	2(	.	Not relevant to the subject
554. Karjalainen, J., et al.	Osteoporosis treatment decision based on combining Bindex® and FRAX®	Journal of Bone and Mineral Research	2014	29(	S177-S177.	Not relevant to the subject
432. Mottaghi, P., et al.	Osteoporosis Screening Tools in Iranian Postmenopausal Women	Iranian Red Crescent Medical Journal	2010	12(2)	122-126.	Not relevant to the subject
527. Kim, S.K., et al.	Osteoporosis risk prediction using machine learning and conventional methods	Annual International Conference of the IEEE Engineering in Medicine and Biology Society. IEEE Engineering in Medicine and Biology Society. Annual International Conference	2013	2013(	188-91.	Not relevant to the subject
255. Yoo, T.K., et al.	Osteoporosis Risk Prediction for Bone Mineral Density Assessment of Postmenopausal Women Using Machine Learning	Yonsei Medical Journal	2013	54(6)	1321-1330.	Not relevant to the subject
521. Kling, J.M., B.L. Clarke, and N.P. Sandhu	Osteoporosis Prevention, Screening, and Treatment: A Review	Journal of Womens Health	2014	23(7)	563-572.	Not relevant to the subject
727. Chelmow, D., et al.	Osteoporosis Prevention, Screening, and Diagnosis ACOG Clinical Practice Guideline No. 1	Obstetrics and Gynecology	2021	138(3)	494-506.	Not relevant to the subject
767. Blalock, S.J., et al.	Osteoporosis prevention in premenopausal women: using a stage model approach to examine the predictors of behavior	Health psychology : official journal of the Division of Health Psychology, American Psychological Association	1996	15(2)	84-93.	Not relevant to the subject
657. Ewald, D.	Osteoporosis Prevention and detection in general practice	Australian Family Physician	2012	41(3)	104-108.	Not relevant to the subject
654. Fenton, J.J., et al.	Osteoporosis Overtreatment in a Regional Health Care System	Jama Internal Medicine	2016	176(3)	391-393.	Not relevant to the subject
1284. Fenton, J.J., et al.	Osteoporosis Overtreatment in a Regional Health Care System	JAMA Internal Medicine	2016	176(3)	391-393.	Duplicate records
516. Kyriakos, G., et al.	Osteoporosis Management in a Real Clinical Setting: Heterogeneity in Intervention Approach and Discrepancy in Treatment Rates when Compared with the NOGG and NOF Guidelines	Experimental and Clinical Endocrinology & Diabetes	2016	124(8)	466-473.	Not relevant to the subject
272. Willhite, L.	Osteoporosis in women: prevention and treatment	Journal of the American Pharmaceutical Association (Washington,D.C. : 1996)	1998	38(5)	614-23; quiz 623-4.	Not relevant to the subject
287. Vogel, T., et al.	Osteoporosis in traumatology. Prevalence and management	Der Unfallchirurg	2005	108(5)	356-64.	Not relevant to the subject
337. Siddiqui, N.A., K.R. Shetty, and E.H. Duthie, Jr.	Osteoporosis in older men: discovering when and how to treat it	Geriatrics	1999	54(9)	20-30.	Not relevant to the subject
688. de Laet, C.E.D.H., et al.	Osteoporosis in men and women: a story about bone mineral density thresholds and hip fracture risk	Journal of bone and mineral research : the official journal of the American Society for Bone and Mineral Research	2002	17(12)	2231-6.	Not relevant to the subject
633. Gielen, E., et al.	Osteoporosis in men	Best Practice & Research Clinical Endocrinology & Metabolism	2011	25(2)	321-335.	Not relevant to the subject
519. Korpi-Steiner, N., D. Milhorn, and C. Hammett-Stabler	Osteoporosis in men	Clinical Biochemistry	2014	47(10-11)	950-959.	Not relevant to the subject
325. Stepan, J.	Osteoporosis in men	Casopis lekaru ceskych	2016	155(7)	340-348.	Not relevant to the subject
646. Friedrich, C. and L. Pientka	Osteoporosis in elderly patients	Therapeutische Umschau. Revue therapeutique	2002	59(7)	345-50.	Not relevant to the subject
1279. Ip, E.W. and D.M. Heislein	Osteoporosis identification and management for the physical therapist	Orthopaedic Physical Therapy Practice	2012	24(2)	68-76.	Not relevant to the subject
1139. Cadarette, S.M., D.E. Beaton, and G.A. Hawker	Osteoporosis health belief scale: minor changes were required after telephone administration among women	J Clin Epidemiol	2004	57(2)	154-66.	Not relevant to the subject
783. Barlow, D.H.	Osteoporosis guidelines	Climacteric : the journal of the International Menopause Society	2007	10 Suppl 2(	79-82.	Not relevant to the subject
717. Christian, M., et al.	Osteoporosis drug treatment: duration and management after discontinuation. A position statement from the Swiss Association against Osteoporosis (SVGO/ASCO)	Swiss Medical Weekly	2017	147(	.	Not relevant to the subject
656. Fardellone, P.	Osteoporosis diagnosis and screening	La Revue du praticien	2020	70(9)	1023-1026.	Not relevant to the subject
463. Majumdar, S.R., et al.	Osteoporosis Case Manager for Patients With Hip Fractures Results of a Cost-effectiveness Analysis Conducted Alongside a Randomized Trial	Archives of Internal Medicine	2009	169(1)	25-31.	Not relevant to the subject
712. Cline, R.R., et al.	Osteoporosis beliefs and antiresorptive medication use	Maturitas	2005	50(3)	196-208.	Not relevant to the subject
437. Miheller, P., et al.	Osteoporosis associated with inflammatory bowel diseases	Orvosi hetilap	2004	145(20)	1045-51.	Not relevant to the subject
721. Chicea, L.	OSTEOPOROSIS ASSOCIATED MORBIDITY ANALYSIS CAN REVEAL TARGETS FOR BETTER DISEASE DIAGNOSIS AND MANAGEMENT	Annals of the Rheumatic Diseases	2018	77(	1779-1780.	Not relevant to the subject
420. Nojiri, S., et al.	Osteoporosis and treatments in Japan: management for preventing subsequent fractures	Journal of Bone and Mineral Metabolism	2013	31(4)	367-380.	Not relevant to the subject
440. Melton, L.J., 3rd, et al.	Osteoporosis and the global competition for health care resources	Journal of bone and mineral research : the official journal of the American Society for Bone and Mineral Research	2004	19(7)	1055-8.	Not relevant to the subject
373. Reginster, J.Y., et al.	OSTEOPOROSIS AND PERSONALIZED MEDICINE	Revue medicale de Liege	2015	70(5-6)	321-4.	Not relevant to the subject
640. Gayraud, M.	Osteoporosis and pain	Soins; la revue de reference infirmiere	2009	740)	19-22.	Not relevant to the subject
412. Otomo-Corgel, J.	Osteoporosis and osteopenia: implications for periodontal and implant therapy	Periodontology 2000	2012	59(	111-139.	Not relevant to the subject
674. Drees, P., et al.	Osteoporosis and osteoarthritis--is there really an inverse relation?	Zeitschrift fur Orthopadie und ihre Grenzgebiete	2005	143(2)	161-9.	Not relevant to the subject
666. Edwards, B.J. and C.A. Migliorati	Osteoporosis and its implications for dental patients	Journal of the American Dental Association	2008	139(5)	545-552.	Not relevant to the subject
264. Wysham, K.D., J.F. Baker, and D.M. Shoback	Osteoporosis and fractures in rheumatoid arthritis	Current Opinion in Rheumatology	2021	33(3)	270-276.	Not relevant to the subject
289. Verroken, C., et al.	Osteoporosis and Bone Health in Transgender Individuals	Calcified Tissue International	2022	110(5)	615-623.	Not relevant to the subject
479. Lippuner, K.	Osteoporosis - whom to treat? The importance of FRAX in Switzerland	Therapeutische Umschau. Revue therapeutique	2012	69(3)	207-13.	Not relevant to the subject
1285. Ewald, D.	Osteoporosis - prevention and detection in general practice	Australian Family Physician	2012	41(3)	104-108.	Not relevant to the subject
348. Sambrook, P. and C. Cooper	Osteoporosis	Lancet (London, England)	2006	367(9527)	2010-8.	Not relevant to the subject
298. Tuck, S.P. and R.M. Francis	Osteoporosis	Postgraduate medical journal	2002	78(923)	526-32.	Not relevant to the subject
731. Celiktas, M., et al.	Osteopenia and osteoporosis in postmenopausal women. Assessment by radiogrammetric measurement	Acta radiologica (Stockholm, Sweden : 1987)	2002	43(6)	609-14.	Not relevant to the subject
376. Reddy, M.S.	Oral osteoporosis: is there an association between periodontitis and osteoporosis?	Compendium of continuing education in dentistry (Jamesburg, N.J. : 1995)	2002	23(10 Suppl)	21-8.	Not relevant to the subject
966. McClung, M.R., et al.	Oral daily ibandronate prevents bone loss in early postmenopausal women without osteoporosis	J Bone Miner Res	2004	19(1)	11-8.	Not relevant to the subject
894. Sadatsafavi, M., et al.	Optimal decision criterion for detecting change in bone mineral density during serial monitoring: a Bayesian approach	Osteoporos Int	2008	19(11)	1589-96.	Wrong patient population
47. Petrillo, L.A., et al.	Older Adult and Surrogate Perspectives on Serious, Difficult, and Important Medical Decisions	Journal of the American Geriatrics Society	2018	66(8)(	1515-1523.	Not relevant to the subject
451. Masud, T., et al.	Official Positions for FRAX® Clinical Regarding Falls and Frailty: Can Falls and Frailty be Used in FRAX®?	Journal of Clinical Densitometry	2011	14(3)	194-204.	Not relevant to the subject
650. Fogelman, I.	Oestrogen, the prevention of bone loss and osteoporosis	British journal of rheumatology	1991	30(4)	276-81.	Not relevant to the subject
315. Taguchi, A., et al.	Observer performance in diagnosing osteoporosis by dental panoramic radiographs: Results from the osteoporosis screening project in dentistry (OSPD)	Bone	2008	43(1)	209-213.	Not relevant to the subject
455. Mao, Y., et al.	Novel nomogram for predicting the 3-year incidence risk of osteoporosis in a Chinese male population	Endocrine Connections	2021	10(9)	1111-1124.	Not relevant to the subject
213. Rees, M.	Note from the editor	Menopause International	2008	14(3)(	93.	Not relevant to the subject
900. Ross, P.D., et al.	Normal ranges for bone loss rates	Bone Miner	1994	26(2)	169-80.	Not relevant to the subject
873. Shen, H., et al.	Nonreplication in genetic studies of complex diseases--lessons learned from studies of osteoporosis and tentative remedies	J Bone Miner Res	2005	20(3)	365-76.	Not relevant to the subject
923. Qu, Y. and Y. Wang	Nonparametric inference on the E/O ratio in model validation	Stat Med	2008	27(17)	3340-9.	Not relevant to the subject
858. Stine, R.A. and J.F. Heyse	Non-parametric estimates of overlap	Stat Med	2001	20(2)	215-36.	Not relevant to the subject
970. Mangano, G.R.A., et al.	Non-Adherence to Anti-Osteoporosis Medication: Factors Influencing and Strategies to Overcome It. A Narrative Review	J Clin Med	2022	12(1)	.	Duplicate records
78. Mangano, G.R.A., et al.	Non-Adherence to Anti-Osteoporosis Medication: Factors Influencing and Strategies to Overcome It. A Narrative Review	Journal of Clinical Medicine	2023	12(1) (no pagination)(	.	Not relevant to the subject
456. Mangano, G.R.A., et al.	Non-Adherence to Anti-Osteoporosis Medication: Factors Influencing and Strategies to Overcome It. A Narrative Review	Journal of Clinical Medicine	2023	12(1)	.	Duplicate records
1362. Kuehn, B.M. and B.M. Kuehn	New tool measures 10-year fracture risk	JAMA: Journal of the American Medical Association	2008	299(14)	1651-1652.	Duplicate records
1011. Kuehn, B.M.	New tool measures 10-year fracture risk	Jama	2008	299(14)	1651-2.	Not relevant to the subject
1334.	New patient decision aid and other resources available on osteoporosis medications	AHRQ Research Activities	2012	383)	22-23.	Duplicate records
1299.	New Patient Decision Aid and Other Resources Available on Osteoporosis Medications	MEDSURG Nursing	2013	22(1)	59-59.	Not relevant to the subject
553. Karjalainen, J.P., et al.	New method for point-of-care osteoporosis screening and diagnostics	Osteoporosis International	2016	27(3)	971-977.	Not relevant to the subject
1171. Aspray, T.J.	New horizons in fracture risk assessment	Age Ageing	2013	42(5)	548-54.	Not relevant to the subject
661. Eriksen, E.F., J. Halse, and M.H. Moen	New developments in the treatment of osteoporosis	Acta Obstetricia Et Gynecologica Scandinavica	2013	92(6)	620-636.	Not relevant to the subject
997. Leslie, W.D. and S.N. Morin	New Developments in Fracture Risk Assessment for Current Osteoporosis Reports	Curr Osteoporos Rep	2020	18(3)	115-129.	Duplicate records
498. Leslie, W.D. and S.N. Morin	New Developments in Fracture Risk Assessment for Current Osteoporosis Reports	Current Osteoporosis Reports	2020	18(3)	115-129.	no involvement of decision aids
1305. Tüzün, Ş.	New concepts in the fracture risk assessment: The role of a physiatrist......12th Congress of European Forum for Research in Rehabilitation / XXX	Journal of Physical Medicine & Rehabilitation Sciences	2013		10-10.	Not relevant to the subject
424. Naunton, M., et al.	Multifaceted educational program increases prescribing of preventive medication for corticosteroid induced osteoporosis	The Journal of rheumatology	2004	31(3)	550-6.	Not relevant to the subject
1227. 刘进, et al.	MRI组学特征构建机器学习模型预测胸腰段再骨折	中国组织工程研究	2022	26(33)	.	Not relevant to the subject
481. Linnebur, S.A., J.P. Vande Griend, and J.I. Wallace	Monitoring Vitamin D Concentrations in Patients with Osteoporosis: A Clinical Perspective	Pharmacotherapy	2010	30(3)	224-227.	Not relevant to the subject
147. Eastell, R. and A. Diez-Perez	Monitoring oral bisphosphonates with bone turnover markers: IOF/ECTS adherence working group algorithm	Osteoporosis International	2018	29(1 Supplement 1)(	S121.	Not relevant to the subject
310. Tantaoui, H., K. Nassar, and S. Janani	MODIFICATION OF THE DECISION OF THE ANTI-OSTEOPOROSIS TREATMENT AFTER PERFORMING THE VFA	Annals of the Rheumatic Diseases	2021	80(	1344-1344.	Not relevant to the subject
824. Youn, J.H., et al.	Modeling the Economic Impact of Interventions for Older Populations with Multimorbidity: A Method of Linking Multiple Single-Disease Models	Med Decis Making	2019	39(7)	842-856.	Duplicate records
3. Youn, J.H., et al.	Modeling the Economic Impact of Interventions for Older Populations with Multimorbidity: A Method of Linking Multiple Single-Disease Models	Medical decision making : an international journal of the Society for Medical Decision Making	2019	39(7)(	842-856.	Not relevant to the subject
1338. Youn, J.-H., et al.	Modeling the Economic Impact of Interventions for Older Populations with Multimorbidity: A Method of Linking Multiple Single-Disease Models	Medical Decision Making	2019	39(7)	842-856.	Duplicate records
948. Neuenschwander, B. and M. Branson	Modeling missingness for time-to-event data: a case study in osteoporosis	J Biopharm Stat	2004	14(4)	1005-19.	Not relevant to the subject
232. Carroll, J., et al.	Modeling fracture risk using bone density, age, and years since menopause	American Journal of Preventive Medicine	1997	13(6)(	447-452.	Not relevant to the subject
1132. Carroll, J., et al.	Modeling fracture risk using bone density, age, and years since menopause	Am J Prev Med	1997	13(6)	447-52.	Duplicate records
1054. Heuck, A.F., et al.	Mild versus definite osteoporosis: comparison of bone densitometry techniques using different statistical models	J Bone Miner Res	1989	4(6)	891-900.	Not relevant to the subject
300. Tsoi, A.K.N., et al.	Methodological quality of systematic reviews on treatments for osteoporosis: A cross-sectional study	Bone	2020	139(	.	Not relevant to the subject
1013. Krebs-Smith, S.M. and S.I. Kirkpatrick	Methodologic approaches influence assessment of calcium intakes	J Am Diet Assoc	2011	111(5)	683-6.	Not relevant to the subject
702. Cranney, A., et al.	Meta-analyses of therapies for postmenopausal osteoporosis. IX: Summary of meta-analyses of therapies for postmenopausal osteoporosis	Endocrine reviews	2002	23(4)	570-8.	Not relevant to the subject
945. Nielsen, D.S., K. Brixen, and L. Huniche	Men's experiences of living with osteoporosis: focus group interviews	Am J Mens Health	2011	5(2)	166-76.	Not relevant to the subject
228. Dormire, S. and H. Becker	Menopause health decision support for women with physical disabilities	Journal of obstetric, gynecologic, and neonatal nursing : JOGNN / NAACOG	2007	36(1)(	97-104.	Not relevant to the subject
1326. Dormire, S. and H. Becker	Menopause health decision support for women with physical disabilities	JOGNN: Journal of Obstetric, Gynecologic & Neonatal Nursing	2007	36(1)	97-104.	Duplicate records
1101. Dormire, S. and H. Becker	Menopause health decision support for women with physical disabilities	J Obstet Gynecol Neonatal Nurs	2007	36(1)	97-104.	Duplicate records
885. Schapira, M.M., et al.	Menopausal hormone therapy decisions: insights from a multi-attribute model	Patient Educ Couns	2004	52(1)	89-95.	Not relevant to the subject
631. Gillette, C., et al.	Medication persistence in older women with osteoporosis: a pilot study	Osteoporosis International	2015	26(12)	2883-2888.	Not relevant to the subject
1271. Liberman, J.N., et al.	Medication Adherence: Effectiveness of Physician Alerts to Resolve Potential Gaps in Pharmacotherapy	American Health & Drug Benefits	2010	3(3)	213-214.	Not relevant to the subject
480. Lippuner, K.	Medical treatment of vertebral osteoporosis	European spine journal : official publication of the European Spine Society, the European Spinal Deformity Society, and the European Section of the Cervical Spine Research Society	2003	12 Suppl 2(	S132-41.	Not relevant to the subject
649. Fogelman, Y., et al.	Managing Osteoporosis: A Survey of Knowledge, Attitudes and Practices among Primary Care Physicians in Israel	Plos One	2016	11(8)	.	Not relevant to the subject
393. Piodi, L.P., A. Poloni, and F.M. Ulivieri	Managing osteoporosis in ulcerative colitis: Something new?	World Journal of Gastroenterology	2014	20(39)	14087-14098.	Not relevant to the subject
1323. Hirsch, J.A., et al.	Management of vertebral fragility fractures: a clinical care pathway developed by a multispecialty panel using the RAND/UCLA Appropriateness Method	Spine Journal	2018	18(11)	2152-2161.	Wrong patient population
394. Pinkerton, J.V., D. Chelmow, and C.T. Witkop	Management of Postmenopausal Osteoporosis	Obstetrics and Gynecology	2022	139(4)	698-717.	Not relevant to the subject
526. Kim, S.W.	Management of Osteoporosis: Who to Treat, What to Use, and for How Long?	The Korean Journal of Medicine	2013	85(4)	364-373.	Not relevant to the subject
248. Zarowitz, B.J.	Management of osteoporosis in older persons	Geriatric nursing (New York, N.Y.)	2006	27(1)	16-8.	Not relevant to the subject
857. Suhm, N., O. Lamy, and K. Lippuner	Management of fragility fractures in Switzerland: results of a nationwide survey	Swiss Med Wkly	2008	138(45-46)	674-83.	Not relevant to the subject
848. Tonolli-Serabian, I., et al.	Magnetic resonance imaging of the wrist in rheumatoid arthritis: comparison with other inflammatory joint diseases and control subjects	Clin Rheumatol	1996	15(2)	137-42.	Not relevant to the subject
334. Smets, J., et al.	Machine Learning Solutions for Osteoporosis-A Review	Journal of Bone and Mineral Research	2021	36(5)	833-851.	Not relevant to the subject
605. Hasheminasab, S.A., et al.	Machine Learning for Risk Factor Identification and Cardiovascular Mortality Prediction Among Patients with Osteoporosis	Annual International Conference of the IEEE Engineering in Medicine and Biology Society. IEEE Engineering in Medicine and Biology Society. Annual International Conference	2023	2023(	1-4.	Not relevant to the subject
1009. La Vignera, S., et al.	L-thyroxin treatment and post-menopausal osteoporosis: relevance of the risk profile present in clinical history	Minerva Ginecol	2008	60(6)	475-84.	Not relevant to the subject
411. Oyen, J., et al.	Low-energy distal radius fractures in middle-aged and elderly men and women-the burden of osteoporosis and fracture risk	Osteoporosis International	2010	21(7)	1257-1267.	Not relevant to the subject
917. Rayudu, N.M., et al.	Low-dose and sparse sampling MDCT-based femoral bone strength prediction using finite element analysis	Arch Osteoporos	2020	15(1)	17.	Not relevant to the subject
1110. De Socio, G.V., et al.	Low bone mineral density in institutionalized patients with HIV and psychiatric co-morbidity	Infez Med	2008	16(2)	86-90.	Not relevant to the subject
1056. Heaney, R.P.	Lost sampling units and investigational power	J Bone Miner Res	1992	7(10)	1119-21.	Not relevant to the subject
1112. Davis, J.W., et al.	Long-term precision of bone loss rate measurements among postmenopausal women	Calcif Tissue Int	1991	48(5)	311-8.	Not relevant to the subject
938. Ota, N., et al.	Linkage of interleukin 6 locus to human osteopenia by sibling pair analysis	Hum Genet	1999	105(3)	253-7.	Not relevant to the subject
941. Oberg, A.L. and D.W. Mahoney	Linear mixed effects models	Methods Mol Biol	2007	404(	213-34.	Not relevant to the subject
1047. Huang, L., J. Zalkikar, and R. Tiwari	Likelihood-Ratio-Test Methods for Drug Safety Signal Detection from Multiple Clinical Datasets	Comput Math Methods Med	2019	2019(	1526290.	Not relevant to the subject
1048. Huang, L., J. Zalkikar, and R. Tiwari	Likelihood ratio based tests for longitudinal drug safety data	Stat Med	2014	33(14)	2408-24.	Not relevant to the subject
45. Pozo-Giraldez, A., et al.	Lies, damned lies and vitamin d request	Clinical Chemistry and Laboratory Medicine	2021	59(SUPPL 1)(	S550.	Not relevant to the subject
335. Simonelli, C. and M.S. Burke	Less frequent dosing of bisphosphonates in osteoporosis: focus on ibandronate	Current medical research and opinion	2006	22(6)	1101-8.	Not relevant to the subject
575. Jakobsen, P.R., et al.	Left in limbo - Experiences and needs among postmenopausal women newly diagnosed with osteoporosis without preceding osteoporotic fractures: A qualitative study	Post reproductive health	2018	24(1)	26-33.	Not relevant to the subject
1366. Jakobsen, P.R., et al.	Left in limbo - Experiences and needs among postmenopausal women newly diagnosed with osteoporosis without preceding osteoporotic fractures: A qualitative study	Post Reproductive Health	2018	24(1)	26-33.	Duplicate records
915. Reid, I.R., M.C. Evans, and J. Stapleton	Lateral spine densitometry is a more sensitive indicator of glucocorticoid-induced bone loss	J Bone Miner Res	1992	7(10)	1221-5.	Not relevant to the subject
14. Waldman, S.A. and A. Terzic	Knowledge cycle transforms therapeutic innovation	Clinical Pharmacology and Therapeutics	2012	91(1)(	3-8.	Not relevant to the subject
653. Ferrar, L., et al.	Is short vertebral height always an osteoporotic fracture? The Osteoporosis and Ultrasound Study (OPUS)	Bone	2007	41(1)	5-12.	Not relevant to the subject
960. Migliore, A., et al.	Is it the time to rethink clinical decision-making strategies? From a single clinical outcome evaluation to a Clinical Multi-criteria Decision Assessment (CMDA)	Med Hypotheses	2015	85(4)	433-40.	Wrong patient population
1267. Migliore, A., et al.	Is it the time to rethink clinical decision-making strategies? From a single clinical outcome evaluation to a Clinical Multi-criteria Decision Assessment (CMDA)	Medical Hypotheses	2015	85(4)	433-440.	Duplicate records
489. Li, B., et al.	Investigating the Correlation of Various Biochemical Indicators with Bone Mineral Density and the Application of Machine Learning Algorithm in the Construction of Osteoporosis Risk Prediction Model	Journal of Biological Regulators and Homeostatic Agents	2024	38(2)	1329-1339.	Not relevant to the subject
595. Hiligsmann, M., et al.	Interventions to improve osteoporosis medication adherence and persistence: a systematic review and literature appraisal by the ISPOR Medication Adherence & Persistence Special Interest Group	Osteoporosis International	2013	24(12)	2907-2918.	Duplicate records
117. Hiligsmann, M., et al.	Interventions to improve osteoporosis medication adherence and persistence: A systematic review and literature appraisal by the ISPOR Medication Adherence & Persistence Special Interest Group	Osteoporosis International	2013	24(12)(	2907-2918.	Not relevant to the subject
1050. Hiligsmann, M., et al.	Interventions to improve osteoporosis medication adherence and persistence: a systematic review and literature appraisal by the ISPOR Medication Adherence & Persistence Special Interest Group	Osteoporos Int	2013	24(12)	2907-18.	Duplicate records
703. Cornelissen, D., et al.	Interventions to improve adherence to anti-osteoporosis medications: an updated systematic review	Osteoporosis International	2020	31(9)	1645-1669.	Not relevant to the subject
1377. Coronado-Vázquez, V., et al.	Interventions to facilitate shared decision-making using decision aids with patients in Primary Health Care: A systematic review	Medicine	2020	99(32)	1-10.	Duplicate records
1117. Coronado-Vázquez, V., et al.	Interventions to facilitate shared decision-making using decision aids with patients in Primary Health Care: A systematic review	Medicine (Baltimore)	2020	99(32)	e21389.	Duplicate records
163. Coronado-Vazquez, V., et al.	Interventions to facilitate shared decision-making using decision aids with patients in Primary Health Care A systematic review	Medicine (United States)	2020	99(32)(	E21389.	Wrong patient population
162. Costa, E., et al.	Interventional tools to improve medication adherence: Review of literature	Patient Preference and Adherence	2015	9(	1303-1314.	Not relevant to the subject
662. Epstein, R.S., et al.	Intervention thresholds for the treatment of osteoporosis: comparison of different approaches to decision-making	Osteoporosis international : a journal established as result of cooperation between the European Foundation for Osteoporosis and the National Osteoporosis Foundation of the USA	1998	8 Suppl 1(	S22-7.	Not relevant to the subject
1096. Epstein, R.S., et al.	Intervention thresholds for the treatment of osteoporosis: comparison of different approaches to decision-making	Osteoporos Int	1998	8 Suppl 1(	S22-7.	Duplicate records
1152. Block, J.E.	Interpreting studies of exercise and osteoporosis: a call for rigor	Control Clin Trials	1997	18(1)	54-7.	Not relevant to the subject
890. Saraux, A. and P. Le Goff	Interpreting findings from therapeutic trials in chronic joint diseases	Rev Rhum Engl Ed	1999	66(2)	70-2.	Not relevant to the subject
1156. Blake, G.M. and I. Fogelman	Interpretation of bone densitometry studies	Semin Nucl Med	1997	27(3)	248-60.	Not relevant to the subject
184. Binkowska, M., et al.	International development and validation of the menopause treatment tool (MTT): Feasibility and usefulness across different health care systems in Europe and the UK	Post Reproductive Health	2023	29(3)(	163-164.	Not relevant to the subject
1040. Jamal, S.A., et al.	Intermittent use of nitrates increases bone mineral density: the study of osteoporotic fractures	J Bone Miner Res	1998	13(11)	1755-9.	Not relevant to the subject
576. Jaglal, S.B., et al.	Information needs in the management of osteoporosis in family practice: an illustration of the failure of the current guideline implementation process	Osteoporosis international : a journal established as result of cooperation between the European Foundation for Osteoporosis and the National Osteoporosis Foundation of the USA	2003	14(8)	672-6.	Duplicate records
224. Jaglal, S.B., et al.	Information needs in the management of osteoporosis in family practice: An illustration of the failure of the current guideline implementation process	Osteoporosis International	2003	14(8)(	672-676.	Not relevant to the subject
1041. Jaglal, S.B., et al.	Information needs in the management of osteoporosis in family practice: an illustration of the failure of the current guideline implementation process	Osteoporos Int	2003	14(8)	672-6.	Duplicate records
361. Roux, C., et al.	Influence of vertebral fracture assessment by dual-energy X-ray absorptiometry on decision-making in osteoporosis: a structured vignette survey	Rheumatology	2011	50(12)	2264-2269.	Not relevant to the subject
910. Riekkinen, O., et al.	Influence of overlying soft tissues on trabecular bone acoustic measurement at various ultrasound frequencies	Ultrasound Med Biol	2006	32(7)	1073-83.	Not relevant to the subject
799. Agirrezabal, I., et al.	Inequalities in prescription rates of anti-osteoporosis drugs in primary care in England: A practice-level prescribing data analysis in 2013-2018	Bone	2020	130(	.	Not relevant to the subject
1121. Col, N.F., et al.	Individualizing therapy to prevent long-term consequences of estrogen deficiency in postmenopausal women	Arch Intern Med	1999	159(13)	1458-66.	Not relevant to the subject
813. Nct	Increasing Physical Activity in Stroke Survivors Using STARFISH	https://clinicaltrials.gov/show/NCT01792349	2013		.	Not relevant to the subject
608. Hansen, P.J., et al.	Incidence of bisphosphonate-related osteonecrosis of the jaws (BRONJ) in patients taking bisphosphonates for osteoporosis treatment-a grossly underestimated risk?	Clinical Oral Investigations	2013	17(8)	1829-1837.	Not relevant to the subject
743. Burge, R., et al.	Incidence and economic burden of osteoporosis-related fractures in the United States, 2005-2025	Journal of bone and mineral research : the official journal of the American Society for Bone and Mineral Research	2007	22(3)	465-75.	Not relevant to the subject
55. Paskins, Z., et al.	Improving uptake of Fracture Prevention drug treatments: A protocol for Development of a consultation intervention (iFraP-D)	BMJ Open	2021	11(8) (no pagination)(	.	Not relevant to the subject
150. Djuv, A., et al.	Improving the quality of the fracture liaison service through the implementation of a structured health record	BMJ Open Quality	2023	12(Supplement 2) (no pagination)(	.	Not relevant to the subject
1103. Djuv, A., et al.	Improving the quality of the fracture liaison service through the implementation of a structured health record	BMJ Open Qual	2023	12(Suppl 2)	.	Duplicate records
180. Bowen, M.E., et al.	Improving Performance on Preventive Health Quality Measures Using Clinical Decision Support to Capture Care Done Elsewhere and Patient Exceptions	American journal of medical quality : the official journal of the American College of Medical Quality	2018	33(3)(	237-245.	Wrong patient population
1296. Bowen, M.E., et al.	Improving Performance on Preventive Health Quality Measures Using Clinical Decision Support to Capture Care Done Elsewhere and Patient Exceptions	American Journal of Medical Quality	2018	33(3)	237-245.	Duplicate records
1149. Bowen, M.E., et al.	Improving Performance on Preventive Health Quality Measures Using Clinical Decision Support to Capture Care Done Elsewhere and Patient Exceptions	Am J Med Qual	2018	33(3)	237-245.	Duplicate records
704. Cornelissen, D., et al.	Improvement of osteoporosis Care Organized by Nurses: ICON study-Protocol of a quasi-experimental study to assess the (cost)-effectiveness of combining a decision aid with motivational interviewing for improving medication persistence in patients with a recent fracture being treated at the fracture liaison service	Bmc Musculoskeletal Disorders	2021	22(1)	.	Duplicate records
165. Cornelissen, D., et al.	Improvement of osteoporosis Care Organized by Nurses: ICON study - Protocol of a quasi-experimental study to assess the (cost)-effectiveness of combining a decision aid with motivational interviewing for improving medication persistence in patients with a recent fracture being treated at the fracture liaison service	BMC Musculoskeletal Disorders	2021	22(1) (no pagination)(	.	Included literature
1378. Cornelissen, D., et al.	Improvement of osteoporosis Care Organized by Nurses: ICON study - Protocol of a quasi-experimental study to assess the (cost)-effectiveness of combining a decision aid with motivational interviewing for improving medication persistence in patients with a recent fracture being treated at the fracture liaison service	BMC Musculoskeletal Disorders	2021	22(1)	1-10.	Duplicate records
1292. Cornelissen, D., et al.	Improvement of osteoporosis Care Organized by Nurses: ICON study - Protocol of a quasi-experimental study to assess the (cost)-effectiveness of combining a decision aid with motivational interviewing for improving medication persistence in patients with a recent fracture being treated at the fracture liaison service	BMC Musculoskeletal Disorders	2021	22(1)	1-10.	Duplicate records
1118. Cornelissen, D., et al.	Improvement of osteoporosis Care Organized by Nurses: ICON study - Protocol of a quasi-experimental study to assess the (cost)-effectiveness of combining a decision aid with motivational interviewing for improving medication persistence in patients with a recent fracture being treated at the fracture liaison service	BMC Musculoskelet Disord	2021	22(1)	913.	Duplicate records
826. Yang, J., et al.	Improved fracture prediction using different fracture risk assessment tool adjustments in HIV-infected women	Aids	2018	32(12)	1699-1706.	Duplicate records
1365. Jingyan, Y., et al.	Improved fracture prediction using different fracture risk assessment tool adjustments in HIV-infected women	AIDS (02699370)	2018	32(12)	1699-1706.	Duplicate records
689. Dawson-Hughes, B., et al.	Implications of absolute fracture risk assessment for osteoporosis practice guidelines in the USA	Osteoporosis International	2008	19(4)	449-458.	Not relevant to the subject
465. Majumdar, S.R.	Implementation research in osteoporosis: an update	Current Opinion in Rheumatology	2014	26(4)	453-457.	Not relevant to the subject
951. Naranjo, A., et al.	Impact of the implementation of a Fracture Liaison Service on pharmaceutical expenses for osteoporosis compared to an area without an FLS	Expert Rev Pharmacoecon Outcomes Res	2019	19(1)	81-87.	Duplicate records
425. Naranjo, A., et al.	Impact of the implementation of a Fracture Liaison Service on pharmaceutical expenses for osteoporosis compared to an area without an FLS	Expert Review of Pharmacoeconomics & Outcomes Research	2019	19(1)	81-87.	Not relevant to the subject
1355. Naranjo, A., et al.	Impact of the implementation of a Fracture Liaison Service on pharmaceutical expenses for osteoporosis compared to an area without an FLS	Expert Review of Pharmacoeconomics & Outcomes Research	2019	19(1)	81-87.	Duplicate records
638. Geusens, P., et al.	Impact of systematic implementation of a clinical case finding strategy on diagnosis and therapy of postmenopausal osteoporosis	Journal of Bone and Mineral Research	2008	23(6)	812-818.	Not relevant to the subject
1116. Coylewright, M., et al.	Impact of sociodemographic patient characteristics on the efficacy of decision AIDS: a patient-level meta-analysis of 7 randomized trials	Circ Cardiovasc Qual Outcomes	2014	7(3)	360-7.	Duplicate records
161. Coylewright, M., et al.	Impact of sociodemographic patient characteristics on the efficacy of decision aids a patient-level meta-analysis of 7 randomized trials	Circulation: Cardiovascular Quality and Outcomes	2014	7(3)(	360-367.	Wrong patient population
286. Wade, S.W., et al.	Impact of Medication Adherence on Health Care Utilization and Productivity: Self-Reported Data From a Cohort of Postmenopausal Women on Osteoporosis Therapy	Clinical Therapeutics	2011	33(12)	2006-2015.	Not relevant to the subject
469. Lydick, E., A. Martin, and B. Yawn	Impact of fears on quality of life in patients with a silent disease: osteoporosis	Clinical therapeutics	1996	18(6)	1307-15.	Not relevant to the subject
149. Dobler, C.C., et al.	Impact of decision aids used during clinical encounters on clinician outcomes and consultation length: A systematic review	BMJ Quality and Safety	2019	28(6)(	499-510.	Wrong patient population
1371. Dobler, C.C., et al.	Impact of decision aids used during clinical encounters on clinician outcomes and consultation length: a systematic review	BMJ Quality & Safety	2019	28(6)	499-510.	Duplicate records
1102. Dobler, C.C., et al.	Impact of decision aids used during clinical encounters on clinician outcomes and consultation length: a systematic review	BMJ Qual Saf	2019	28(6)	499-510.	Duplicate records
630. Glueer, C.C. and R. Barkmann	Imaging diagnostics of osteoporosis in men	Osteologie	2010	19(2)	123-130.	Not relevant to the subject
392. Pludowski, P., et al.	Idiopathic juvenile osteoporosis--an analysis of the muscle-bone relationship	Osteoporosis international : a journal established as result of cooperation between the European Foundation for Osteoporosis and the National Osteoporosis Foundation of the USA	2006	17(11)	1681-90.	Not relevant to the subject
989. Lin, F.C., et al.	Identifying Unmet Treatment Needs for Patients With Osteoporotic Fracture: Feasibility Study for an Electronic Clinical Surveillance System	J Med Internet Res	2018	20(4)	e142.	Duplicate records
90. Lin, F.C., et al.	Identifying Unmet Treatment Needs for Patients With Osteoporotic Fracture: Feasibility Study for an Electronic Clinical Surveillance System	Journal of medical Internet research	2018	20(4)(	e142.	Not relevant to the subject
1270. Lin, F.-C., et al.	Identifying Unmet Treatment Needs for Patients With Osteoporotic Fracture: Feasibility Study for an Electronic Clinical Surveillance System	Journal of Medical Internet Research	2018	20(4)	1-1.	Duplicate records
261. Yang, J., et al.	Identifying the Risky SNP of Osteoporosis with ID3-PEP Decision Tree Algorithm	Complexity	2017		.	Not relevant to the subject
111. Jacubowsky, A., et al.	Identifying Inappropriate Prescribing Practices of Proton Pump Inhibitors in an Inpatient Hospital Setting	Gastroenterology	2024	166(5 Supplement)(	S-343.	Not relevant to the subject
427. Nakahara, E., et al.	Identifying factors associated with locomotive syndrome using machine learning methods: The third survey of the research on osteoarthritis/osteoporosis against disability study	Geriatrics & Gerontology International	2024		.	Not relevant to the subject
423. Neuerburg, C., et al.	Identification, diagnostics and guideline conform therapy of osteoporosis (DVO) in trauma patients. A Treatment algorithm	Unfallchirurg	2015	118(11)	913-924.	Not relevant to the subject
177. Broder, M.S., et al.	Identification of potential markers for cushing's disease as an aid to diagnosis	Endocrine Reviews. Conference: 96th Annual Meeting and Expo of the Endocrine Society, ENDO	2014	35(SUPPL. 3)	.	Not relevant to the subject
38. Russmann, S., et al.	Identification of Medication Prescription Errors and Factors of Clinical Relevance in 314 Hospitalized Patients for Improved Multidimensional Clinical Decision Support Algorithms	Journal of Clinical Medicine	2023	12(15) (no pagination)(	.	Wrong patient population
262. Yang, C., et al.	Identification of gene biomarkers in patients with postmenopausal osteoporosis	Molecular Medicine Reports	2019	19(2)	1065-1073.	Not relevant to the subject
723. Chen, T., et al.	Identification and immunological role of cuproptosis in osteoporosis	Heliyon	2024	10(5)	.	Not relevant to the subject
746. Bullock, L., et al.	IDENTIFICATION AND ASSESSMENT OF OSTEOPOROSIS TREATMENT DECISION AIDS: AN ENVIRONMENTAL SCAN	Osteoporosis International	2020	31(SUPPL 1)	S523-S523.	Duplicate records
172. Bullock, L., et al.	Identification and assessment of osteoporosis treatment decision AIDS: An environmental scan	Osteoporosis International	2020	31(SUPPL 1)(	S523.	Not relevant to the subject
259. Yang, Z., et al.	IDEAL-IQ combined with intravoxel incoherent motion diffusion-weighted imaging for quantitative diagnosis of osteoporosis	Bmc Medical Imaging	2024	24(1)	.	Not relevant to the subject
715. Cieza, A., et al.	ICF Core Sets for osteoporosis	Journal of rehabilitation medicine	2004	44 Suppl)	81-6.	Not relevant to the subject
1098. El-Hajj Fuleihan, G.	Hyperparathyroidism: time to reconsider current clinical decision paradigms?	J Clin Endocrinol Metab	2008	93(9)	3302-4.	Not relevant to the subject
1044. Ireland, D.C., et al.	Hydrocortisone increases the rate of differentiation of cultured human osteoblasts	J Cell Biochem	2004	91(3)	594-601.	Not relevant to the subject
475. Liu, J., et al.	Hybrid transformer convolutional neural network-based radiomics models for osteoporosis screening in routine CT	Bmc Medical Imaging	2024	24(1)	.	Not relevant to the subject
282. Wang, W., G. Richards, and S. Rea	Hybrid data mining ensemble for predicting osteoporosis risk	Conference proceedings : ... Annual International Conference of the IEEE Engineering in Medicine and Biology Society. IEEE Engineering in Medicine and Biology Society. Annual Conference	2005	2006(	886-9.	Not relevant to the subject
318. Sui, S.X., et al.	How Well Do Low Population-Specific Values for Muscle Parameters Associate with Indices of Poor Physical Health? Cross-Sectional Data from the Geelong Osteoporosis Study	Journal of Clinical Medicine	2022	11(10)	.	Not relevant to the subject
818. Dorresteijn, J.A., et al.	How to translate clinical trial results into gain in healthy life expectancy for individual patients	BMJ (Clinical research ed.)	2016	352(	i1548.	Not relevant to the subject
751. Briot, K., et al.	How long should patients take medications for postmenopausal osteoporosis?	Joint bone spine	2007	74(1)	24-31.	Not relevant to the subject
1368. Hinz, L., E. Freiheit, and G. Kline	How Good is Our Best Guess? Clinical Application of the WHO FRAX Tool in Osteoporotic Fracture Risk Determination and Treatment Decisions	Calcified Tissue International	2016	99(2)	114-120.	Duplicate records
1049. Hinz, L., E. Freiheit, and G. Kline	How Good is Our Best Guess? Clinical Application of the WHO FRAX Tool in Osteoporotic Fracture Risk Determination and Treatment Decisions	Calcif Tissue Int	2016	99(2)	114-20.	Not relevant to the subject
577. Jaglal, S.B., et al.	How are family physicians managing osteoporosis? Qualitative study of their experiences and educational needs	Canadian family physician Medecin de famille canadien	2003	49(	462-8.	Not relevant to the subject
120. Hawarden, A.W., et al.	How Are Beliefs About Osteoporosis Medicines Elicited and Addressed in Clinical Consultations: A Video Observational Study	Rheumatology (United Kingdom)	2023	62(Supplement 2)(	ii62.	Not relevant to the subject
113. Huibers, C.J.A., et al.	Hospital physicians' and older patients' agreement with individualised STOPP/START-based medication optimisation recommendations in a clinical trial setting	European Geriatric Medicine	2022	13(3)(	541-552.	Not relevant to the subject
1046. Huibers, C.J.A., et al.	Hospital physicians' and older patients' agreement with individualised STOPP/START-based medication optimisation recommendations in a clinical trial setting	Eur Geriatr Med	2022	13(3)	541-552.	Duplicate records
716. Christiansen, C.	Hormone replacement therapy and osteoporosis	Maturitas	1996	23 Suppl(	S71-6.	Not relevant to the subject
1165. Bellera, C.A., et al.	Hierarchical changepoint models for biochemical markers illustrated by tracking postradiotherapy prostate-specific antigen series in men with prostate cancer	Ann Epidemiol	2008	18(4)	270-82.	Not relevant to the subject
1002. Lee, M., et al.	Heritability of calcaneal quantitative ultrasound measures in healthy adults from the Fels Longitudinal Study	Bone	2004	35(5)	1157-63.	Not relevant to the subject
1088. François, S., et al.	Heritability of bone mineral density	Rev Rhum Engl Ed	1999	66(3)	146-51.	Not relevant to the subject
378. Ravn Jakobsen, P., et al.	Help at hand: Women's experiences of using a mobile health application upon diagnosis of asymptomatic osteoporosis	SAGE open medicine	2018	6(	2050312118807617-2050312118807617.	Not relevant to the subject
1316. Matloff, E.T., et al.	Healthy women with a family history of breast cancer: impact of a tailored genetic counseling intervention on risk perception, knowledge, and menopausal therapy decision making	Journal of Women's Health (15409996)	2006	15(7)	843-856.	Wrong patient population
754. Brecht, J.G., et al.	Health-economic comparison of three recommended drugs for the treatment of osteoporosis	International journal of clinical pharmacology research	2004	24(1)	1-10.	Not relevant to the subject
598. Hiligsmann, M., et al.	Health Technology Assessment in Osteoporosis	Calcified Tissue International	2013	93(1)	1-14.	Not relevant to the subject
153. Dewing, K., et al.	Health maintenance module improves BMD testing	Nurse Practitioner	2013	38(4)(	37-41.	Not relevant to the subject
1288. Dewing, K., et al.	Health maintenance module improves BMD testing	Nurse Practitioner	2013	38(4)	37-41.	Duplicate records
1105. Dewing, K., et al.	Health maintenance module improves BMD testing	Nurse Pract	2013	38(4)	37-41.	Duplicate records
603. Hiligsmann, M., et al.	Health economics in the field of osteoarthritis: An Expert's consensus paper from the European Society for Clinical and Economic Aspects of Osteoporosis and Osteoarthritis (ESCEO)	Seminars in Arthritis and Rheumatism	2013	43(3)	303-313.	Not relevant to the subject
236. Anderson, L.G.	Health care quality and rheumatology: The role of the American College of Rheumatology (ACR)	Clinical and Experimental Rheumatology	2007	25(6 SUPPL. 47)(	S6-S13.	Not relevant to the subject
198. Adler, L., et al.	Harnessing innovation to help meet the needs of elders: field testing an electronic tool to streamline geriatric assessments across healthcare settings	Family Medicine and Community Health	2024	12(2) (no pagination)(	.	Not relevant to the subject
1370. Fernandes, C., et al.	Harmonization of clinical practice guidelines for primary prevention and screening: actionable recommendations and resources for primary care	BMC Primary Care	2024	25(1)	1-40.	Not relevant to the subject
1329. Canalis, E. and S. Zanotti	Hajdu-Cheney syndrome: a review	Orphanet Journal of Rare Diseases	2014	9(1)	200-200.	Not relevant to the subject
435. Miller, P.D.	Guidelines for the diagnosis of osteoporosis: T-scores vs fractures	Reviews in endocrine & metabolic disorders	2006	7(1-2)	75-89.	Not relevant to the subject
678. Diez, F.	Guidelines for the diagnosis of osteoporosis by densitometric methods	Journal of manipulative and physiological therapeutics	2002	25(6)	403-15.	Not relevant to the subject
1372. Díez, F.	Guidelines for the diagnosis of osteoporosis by densitometric methods	Journal of Manipulative & Physiological Therapeutics	2002	25(6)	403-415.	Duplicate records
8. Woodward, J.F., S. Jan, and M.R. Ciccarelli	Guidelines for Care of Adults with down Syndrome	JAMA - Journal of the American Medical Association	2020	324(15)(	1509-1511.	Not relevant to the subject
31. Sharif, R. and A.K. Mirk	Guidance tool for detection and treatment of osteoporosis in men and non-ambulatory patients in long term care	Journal of the American Geriatrics Society	2014	1)(	S57.	Not relevant to the subject
225. Huser, V. and R.A. Rocha	Graphical modeling of HEDIS quality measures and prototyping of related decision support rules to accelerate improvement	Amia ..	2007	Annual Symposium proceedings / AMIA Symposium. AMIA Symposium.(	986.	Wrong patient population
1045. Huser, V. and R.A. Rocha	Graphical modeling of HEDIS quality measures and prototyping of related decision support rules to accelerate improvement	AMIA Annu Symp Proc	2007		986.	Duplicate records
557. Kanis, J.A., et al.	Goal-directed treatment of osteoporosis in Europe	Osteoporosis International	2014	25(11)	2533-2543.	Not relevant to the subject
1033. Kanis, J.A., et al.	Goal-directed treatment of osteoporosis in Europe	Osteoporos Int	2014	25(11)	2533-43.	Duplicate records
697. Cummings, S.R., et al.	Goal-directed treatment of osteoporosis	Journal of Bone and Mineral Research	2013	28(3)	433-438.	Not relevant to the subject
696. Cummings, S.R., et al.	Goal-Directed Treatment for Osteoporosis: A Progress Report From the ASBMR-NOF Working Group on Goal-Directed Treatment for Osteoporosis	Journal of Bone and Mineral Research	2017	32(1)	3-10.	Not relevant to the subject
710. Compston, J.	Glucocorticoid-induced osteoporosis	Hormone research	2003	60 Suppl 3(	77-9.	Not relevant to the subject
503. Leipe, J., et al.	German Society of Rheumatology Recommendations for the management of glucocorticoid-induced Osteoporosis. German version	Zeitschrift Fur Rheumatologie	2021	80(7)	670-687.	Not relevant to the subject
504. Leipe, J., et al.	German Society of Rheumatology recommendations for management of glucocorticoid-induced osteoporosis	Zeitschrift Fur Rheumatologie	2021	80(SUPPL 2)	49-63.	Not relevant to the subject
859. Stevenson, M.D., J. Oakley, and J.B. Chilcott	Gaussian process modeling in conjunction with individual patient simulation modeling: a case study describing the calculation of cost-effectiveness ratios for the treatment of established osteoporosis	Med Decis Making	2004	24(1)	89-100.	Duplicate records
323. Stevenson, M.D., J. Oakley, and J.B. Chilcott	Gaussian process modeling in conjunction with individual patient simulation modeling: a case study describing the calculation of cost-effectiveness ratios for the treatment of established osteoporosis	Medical decision making : an international journal of the Society for Medical Decision Making	2004	24(1)	89-100.	Not relevant to the subject
60. Ozic, M.U., M. Tassoker, and F. Yuce	Fully Automated Detection of Osteoporosis Stage on Panoramic Radiographs Using YOLOv5 Deep Learning Model and Designing a Graphical User Interface	Journal of Medical and Biological Engineering	2023	43(6)(	715-731.	Not relevant to the subject
409. Ozic, M.U., M. Tassoker, and F. Yuce	Fully Automated Detection of Osteoporosis Stage on Panoramic Radiographs Using YOLOv5 Deep Learning Model and Designing a Graphical User Interface	Journal of Medical and Biological Engineering	2023	43(6)	715-731.	Duplicate records
181. Boonen, A.	From groups to individuals: From preference studies to shared decision making in the clinical setting	Osteoporosis International	2016	1)(	S575.	Wrong patient population
759. Bouvard, B., et al.	French recommendations on strategies for preventing and treating osteoporosis induced by adjuvant breast cancer therapies	Joint Bone Spine	2019	86(5)	542-553.	Not relevant to the subject
752. Briot, K., et al.	French recommendations for osteoporosis prevention and treatment in patients with prostate cancer treated by androgen deprivation	Joint Bone Spine	2019	86(1)	21-28.	Not relevant to the subject
1224. 刘洋晓讴 and 孙艳格	FRAX在女性骨质疏松症诊疗中的应用研究	中国骨质疏松杂志	2022	28(12)	.	Not relevant to the subject
1191. 张志敏, 盛志峰, and 廖二元	FRAX软件在骨折风险预测中的研究进展	中华内分泌代谢杂志	2012	28(12)	.	Not relevant to the subject
570. Johansson, H., et al.	FRAX--model for 10-year fracture risk assessment. Support in the treatment of osteoporosis, according to preliminary Swedish guidelines	Lakartidningen	2011	108(7)	336-9.	Not relevant to the subject
445. McCloskey, E.V., N. Binkley, and F.P.D.C. Members	FRAX® Clinical Task Force of the 2010 Joint International Society for Clinical Densitometry & International Osteoporosis Foundation Position Development Conference	Journal of Clinical Densitometry	2011	14(3)	181-183.	Not relevant to the subject
74. McCloskey, E.	FRAX in Europe-development and the next steps	Osteoporosis International	2016	1)(	S564-S565.	Not relevant to the subject
517. Kroger, H.	FRAX fracture risk calculator in the diagnostics and treatment of osteoporosis	Duodecim; laaketieteellinen aikakauskirja	2013	129(11)	1149-52.	Not relevant to the subject
16. Van Geel, T., et al.	Frax and UK-based diagnostic and therapeutic decisions the day before a fracture in The Netherlands	Journal of Bone and Mineral Research	2010	1)(	S117.	Wrong patient population
1276. Kanis, J.A., et al.	FRAX and fracture prediction without bone mineral density	Climacteric	2015	18(	2-9.	Not relevant to the subject
993. Li, G., et al.	Frailty index of deficit accumulation and falls: data from the Global Longitudinal Study of Osteoporosis in Women (GLOW) Hamilton cohort	BMC Musculoskelet Disord	2014	15(	185.	Not relevant to the subject
588. Huang, X., et al.	Fragility of results from randomized controlled trials supporting the guidelines for the treatment of osteoporosis: a retrospective analysis	Osteoporosis International	2021	32(9)	1713-1723.	Not relevant to the subject
332. Sokhal, B.S., et al.	Fragility fractures and prescriptions of medications for osteoporosis in patients with polymyalgia rheumatica: results from the PMR Cohort Study	Rheumatology advances in practice	2021	5(3)	rkab094-rkab094.	Not relevant to the subject
680. Dennison, E.M., et al.	Fracture risk following intermission of osteoporosis therapy	Osteoporosis International	2019	30(9)	1733-1743.	Not relevant to the subject
446. McCarus, D.C.	Fracture prevention in postmenopausal osteoporosis: a review of treatment options	Obstetrical & gynecological survey	2006	61(1)	39-50.	Not relevant to the subject
901. Romme, E.A., et al.	Fracture prevention in COPD patients; a clinical 5-step approach	Respir Res	2015	16(1)	32.	Wrong patient population
972. Mallmin, H., et al.	Fracture of the distal forearm as a forecaster of subsequent hip fracture: a population-based cohort study with 24 years of follow-up	Calcif Tissue Int	1993	52(4)	269-72.	Wrong patient population
92. Lee, D., D. Zeldow, and A. Aldridge	Fracture liaision service return on investment (cost offset) calculator	Journal of Managed Care and Specialty Pharmacy	2016	22(10-A SUPPL.)(	S81-S82.	Wrong patient population
580. Izuora, K.E., et al.	Fracture Assessment Tool Risk Scores in Bone Density Reports Do Not Change Physician Prescribing Behavior for Osteoporosis	American Journal of the Medical Sciences	2011	342(1)	5-8.	Not relevant to the subject
108. Kadhim, M.A.	FNDSB: A fuzzy-neuro decision support system for back pain diagnosis	Cognitive Systems Research	2018	52(	691-700.	Wrong patient population
341. Shankar, N., S. Sathish Babu, and C. Viswanathan	Femur Bone Volumetric Estimation for Osteoporosis Classification Using Optimization-Based Deep Belief Network in X-Ray Images	Computer Journal	2019	62(11)	1656-1670.	Not relevant to the subject
700. Cranney, A., J.F. Tsang, and W.D. Leslie	Factors predicting osteoporosis treatment initiation in a regionally based cohort	Osteoporosis International	2009	20(9)	1621-1625.	Not relevant to the subject
800. Adami, G., et al.	Factors associated with the contemplative stage of readiness to initiate osteoporosis treatment	Osteoporosis International	2020	31(7)	1283-1290.	Not relevant to the subject
368. Reid, I.R.	EXTENSIVE EXPERTISE IN ENDOCRINOLOGY: Osteoporosis management	European Journal of Endocrinology	2022	187(4)	R65-R80.	Not relevant to the subject
187. Bekes, I. and J. Huober	Extended Adjuvant Endocrine Therapy in Early Breast Cancer Patients-Review and Perspectives	Cancers	2023	15(16) (no pagination)(	.	Wrong patient population
718. Christensen, P.M., et al.	Expressing effects of osteoporosis interventions in terms of postponing of fractures	European journal of clinical pharmacology	2002	58(9)	629-33.	Not relevant to the subject
377. Raybould, G., et al.	Expressed information needs of patients with osteoporosis and/or fragility fractures: a systematic review	Archives of Osteoporosis	2018	13(1)	.	Not relevant to the subject
820. Blanco, P.J., et al.	Exploring the Impact of Child-Centered Play Therapy on Academic Achievement of At-Risk Kindergarten Students	International journal of play therapy	2019	28(3)	133‐143.	Not relevant to the subject
747. Bullock, L., et al.	Exploring practice and perspectives on shared decision-making about osteoporosis medicines in Fracture Liaison Services: the iFraP development qualitative study	Archives of Osteoporosis	2024	19(1)	.	Duplicate records
173. Bullock, L., et al.	Exploring practice and perspectives on shared decision-making about osteoporosis medicines in Fracture Liaison Services: the iFraP development qualitative study	Archives of Osteoporosis	2024	19(1) (no pagination)(	.	Wrong study design
1140. Bullock, L., et al.	Exploring practice and perspectives on shared decision-making about osteoporosis medicines in Fracture Liaison Services: the iFraP development qualitative study	Arch Osteoporos	2024	19(1)	50.	Duplicate records
175. Bullock, L., et al.	Exploring experiences of fracture liaison services and the role of a consultation intervention: A focus group study	Therapeutic Advances in Musculoskeletal Disease	2020	Conference: Royal Osteoporosis Society, Osteoporosis Online Conference. Virtual. 12(	49.	Wrong patient population
618. Guillemot, J.	Explaining Osteoporosis Drug Prescribing Trends : Qualitative Analyses in England and France		2020		.	Not relevant to the subject
138. Garavelli, C., et al.	Experimental validation of a subject-specific finite element model of lumbar spine segment using digital image correlation	PLoS ONE	2022	17(9 9) (no pagination)(	.	Wrong patient population
1079. Garavelli, C., et al.	Experimental validation of a subject-specific finite element model of lumbar spine segment using digital image correlation	PLoS One	2022	17(9)	e0272529.	Duplicate records
796. Al Zadjali, F., et al.	Experiences of postmenopausal osteoporosis: a narrative review	Disability and Rehabilitation	2024	46(5)	828-840.	Not relevant to the subject
720. Chilibeck, P.D., et al.	Evidence-based risk assessment and recommendations for physical activity: arthritis, osteoporosis, and low back pain	Applied Physiology Nutrition and Metabolism	2011	36(	S49-S79.	Duplicate records
167. Chilibeck, P.D., et al.	Evidence-based risk assessment and recommendations for physical activity: Arthritis, osteoporosis, and low back pain	Applied Physiology, Nutrition and Metabolism	2011	36(SUPPL.1)(	49-79.	Wrong patient population
1125. Chilibeck, P.D., et al.	Evidence-based risk assessment and recommendations for physical activity: arthritis, osteoporosis, and low back pain	Appl Physiol Nutr Metab	2011	36 Suppl 1(	S49-79.	Duplicate records
776. Bergmann, P., et al.	Evidence-based guidelines for the use of biochemical markers of bone turnover in the selection and monitoring of bisphosphonate treatment in osteoporosis: a consensus document of the Belgian Bone Club	International Journal of Clinical Practice	2009	63(1)	19-26.	Not relevant to the subject
525. Kingkaew, P., et al.	Evidence to Inform Decision Makers in Thailand: A Cost-Effectiveness Analysis of Screening and Treatment Strategies for Postmenopausal Osteoporosis	Value in Health	2012	15(1)	S20-S28.	Not relevant to the subject
1018. Kingkaew, P., et al.	Evidence to inform decision makers in Thailand: a cost-effectiveness analysis of screening and treatment strategies for postmenopausal osteoporosis	Value Health	2012	15(1 Suppl)	S20-8.	Duplicate records
350. Sale, J.E.M., et al.	Evidence of patient beliefs, values, and preferences is not provided in osteoporosis clinical practice guidelines	Osteoporosis International	2019	30(7)	1325-1337.	Not relevant to the subject
694. Daniel Messina, O., et al.	Evidence based Latin American Guidelines of clinical practice on prevention, diagnosis, management and treatment of glucocorticoid induced osteoporosis. A 2022 update This manuscript has been produced under the auspices of the Committee of National Societies (CNS) and the Committee of Scientific Advisors (CSA) of the International Osteoporosis Foundation (IOF)	Aging Clinical and Experimental Research	2022	34(11)	2591-2602.	Not relevant to the subject
982. Löyttyniemi, E., K. Laitinen, and J. Tuominen	Events per person year. Use individual event rate adjustment for follow up time	Bmj	1995	310(6992)	1469-70.	Not relevant to the subject
94. Larranaga, I., et al.	Evaluation of the implementation of an integrated program for musculoskeletal system care	Reumatologia Clinica	2017	13(4)(	189-196.	Not relevant to the subject
1006. Larrañaga, I., et al.	Evaluation of the implementation of an integrated program for musculoskeletal system care	Reumatol Clin	2017	13(4)	189-196.	Duplicate records
699. Crawford-Manning, F., et al.	Evaluation of quality and readability of online patient information on osteoporosis and osteoporosis drug treatment and recommendations for improvement	Osteoporosis International	2021	32(8)	1567-1584.	Duplicate records
159. Crawford-Manning, F., et al.	Evaluation of quality and readability of online patient information on osteoporosis and osteoporosis drug treatment and recommendations for improvement	Osteoporosis International	2021	32(8)(	1567-1584.	no involvement of decision aids
1375. Crawford-Manning, F., et al.	Evaluation of quality and readability of online patient information on osteoporosis and osteoporosis drug treatment and recommendations for improvement	Osteoporosis International	2021	32(8)	1567-1584.	Duplicate records
1114. Crawford-Manning, F., et al.	Evaluation of quality and readability of online patient information on osteoporosis and osteoporosis drug treatment and recommendations for improvement	Osteoporos Int	2021	32(8)	1567-1584.	Duplicate records
1172. Ashok Kumar, D., M. Anburajan, and U. Snekhalatha	Evaluation of low bone mass and prediction of fracture risk using metacarpal radiogrammetry method: a comparative study with DXA and X-ray phantom	Int J Rheum Dis	2018	21(7)	1350-1371.	Not relevant to the subject
753. Brenneman, S.K., et al.	Evaluation of decision rules to identify postmenopausal women for intervention related to osteoporosis	Disease management : DM	2003	6(3)	159-68.	Not relevant to the subject
1295. Brenneman, S.K., et al.	Evaluation of decision rules to identify postmenopausal women for intervention related to osteoporosis	Disease Management	2003	6(3)	159-168.	Duplicate records
1137. Cadarette, S.M., et al.	Evaluation of decision rules for referring women for bone densitometry by dual-energy x-ray absorptiometry	Jama	2001	286(1)	57-63.	Not relevant to the subject
839. Wallace, L.S., et al.	Evaluation of decision rules for identifying low bone density in postmenopausal African-American women	J Natl Med Assoc	2004	96(3)	290-6.	Wrong patient population
794. Allin, S., et al.	Evaluation of Automated Fracture Risk Assessment Based on the Canadian Association of Radiologists and Osteoporosis Canada Assessment Tool	Journal of Clinical Densitometry	2016	19(3)	332-339.	Not relevant to the subject
592. Hodsman, A.B., et al.	Evaluation of an osteoporosis self-referral program to enhance management outcomes	Journal of clinical densitometry : the official journal of the International Society for Clinical Densitometry	2004	7(1)	77-84.	Not relevant to the subject
804. Danila. M.I. et al.	Evaluation of a Multimodal, Direct-to-Patient Educational Intervention Targeting Barriers to Osteoporosis Care: A Randomized Clinical Trial.	J Bone Miner Res.	2018	33(5)	763-72	Included literature
545. Kastner, M., et al.	Evaluation of a clinical decision support tool for osteoporosis disease management: protocol for an interrupted time series design	Implementation Science	2011	6(	.	Duplicate records
1273. Kastner, M., et al.	Evaluation of a clinical decision support tool for osteoporosis disease management: protocol for an interrupted time series design	Implementation Science	2011	6(1)	77-77.	Duplicate records
103. Kastner, M., et al.	Evaluation of a clinical decision support tool for osteoporosis disease management: protocol for an interrupted time series design	Implementation science : IS	2011	6(	77.	Not relevant to the subject
1027. Kastner, M., et al.	Evaluation of a clinical decision support tool for osteoporosis disease management: protocol for an interrupted time series design	Implement Sci	2011	6(	77.	Duplicate records
270. Wolverton, D. and D.P. Elliott	Evaluating the Evidence Behind Treating Osteoporosis in the Oldest Adults	The Consultant pharmacist : the journal of the American Society of Consultant Pharmacists	2018	33(6)	308-316.	Not relevant to the subject
842. Varghese, V., V. Krishnan, and G.S. Kumar	Evaluating Pedicle-Screw Instrumentation Using Decision-Tree Analysis Based on Pullout Strength	Asian Spine J	2018	12(4)	611-621.	Wrong patient population
375. Rees, M., et al.	European Menopause and Andropause Society (EMAS) and International Gynecologic Cancer Society (IGCS) position statement on managing the menopause after gynecological cancer: focus on menopausal symptoms and osteoporosis	Maturitas	2020	134(	56-61.	Not relevant to the subject
1386. Aker, M.B., et al.	Estimation of 10-year probability bone fracture in a selected sample of Palestinian people using fracture risk assessment tool	BMC Musculoskeletal Disorders	2013	14(1)	284-284.	Duplicate records
1182. Aker, M.B., et al.	Estimation of 10-year probability bone fracture in a selected sample of Palestinian people using fracture risk assessment tool	BMC Musculoskelet Disord	2013	14(	284.	Not relevant to the subject
1282. Glind, E., et al.	Estimating the Time to Benefit for Preventive Drugs with the Statistical Process Control Method: An Example with Alendronate	Drugs & Aging	2016	33(5)	347-353.	Not relevant to the subject
543. Kastner, M., S. Straus, and C.H. Goldsmith	Estimating the Horizon of articles to decide when to stop searching in systematic reviews: an example using a systematic review of RCTs evaluating osteoporosis clinical decision support tools	AMIA ... Annual Symposium proceedings. AMIA Symposium	2007		389-93.	Duplicate records
222. Kastner, M., S. Straus, and C.H. Goldsmith	Estimating the Horizon of articles to decide when to stop searching in systematic reviews: an example using a systematic review of RCTs evaluating osteoporosis clinical decision support tools	Amia ..	2007	Annual Symposium proceedings / AMIA Symposium. AMIA Symposium.(	389-393.	Not relevant to the subject
1026. Kastner, M., S. Straus, and C.H. Goldsmith	Estimating the Horizon of articles to decide when to stop searching in systematic reviews: an example using a systematic review of RCTs evaluating osteoporosis clinical decision support tools	AMIA Annu Symp Proc	2007	2007(	389-93.	Duplicate records
488. Li, J., et al.	Establishment and validation of a nomogram clinical prediction model for osteoporosis in senile patients with type 2 diabetes mellitus	Scientific Reports	2024	14(1)	.	Not relevant to the subject
1330. Browman, G.P. and G.P. Browman	Essence of evidence-based medicine: A case report	Journal of Clinical Oncology	1999	17(7)	1969-1973.	Not relevant to the subject
192. Anonymous	Erratum: Clarifying WHO's position on the FRAX tool for fracture prediction (Bulletin of the World Health Organization (2016) 94 (862) DOI: 10.2471/BLT.16.188532)	Menopause	2017	24(12)(	1414-1415.	Wrong patient population
713. Clark, P., et al.	Epidemiology of osteoporosis in Mexico. Present and future directions	Revista De Investigacion Clinica-Clinical and Translational Investigation	2013	65(2)	183-191.	Not relevant to the subject
390. Popa, M., et al.	Enhancing Osteoporosis Management: A Thorough Examination of Surgical Techniques and Their Effects on Patient Outcomes	Cureus	2024	16(5)	e59681-e59681.	Not relevant to the subject
70. Miller, K.L., et al.	Engagement in Primary Prevention Program among Rural Veterans With Osteoporosis Risk	JBMR Plus	2022	6(10) (no pagination)(	.	Not relevant to the subject
758. Bragg, S., J. Bain, and A. Ramsetty	Endocrine Conditions in Older Adults: Osteoporosis	FP essentials	2018	474(	11-19.	Duplicate records
179. Bragg, S., J. Bain, and A. Ramsetty	Endocrine Conditions in Older Adults: Osteoporosis	FP essentials	2018	474(	11-19.	not available
1147. Bragg, S., J. Bain, and A. Ramsetty	Endocrine Conditions in Older Adults: Osteoporosis	FP Essent	2018	474(	11-19.	Duplicate records
93. LeBlanc, A., et al.	Encounter decision aid vs. clinical decision support or usual care to support patient-centered treatment decisions in osteoporosis: The Osteoporosis Choice randomized trial II	PLoS ONE	2015	10(5) (no pagination)(	.	Included literature
816. LeBlanc, A., et al.	Encounter Decision Aid vs. Clinical Decision Support or Usual Care to Support Patient-Centered Treatment Decisions in Osteoporosis: the Osteoporosis Choice Randomized Trial II	PloS one	2015	10(5)	e0128063.	Duplicate records
508. LeBlanc, A., et al.	Encounter Decision Aid vs. Clinical Decision Support or Usual Care to Support Patient-Centered Treatment Decisions in Osteoporosis: The Osteoporosis Choice Randomized Trial II	Plos One	2015	10(5)	.	Duplicate records
1004. LeBlanc, A., et al.	Encounter Decision Aid vs. Clinical Decision Support or Usual Care to Support Patient-Centered Treatment Decisions in Osteoporosis: The Osteoporosis Choice Randomized Trial II	PLoS One	2015	10(5)	e0128063.	Duplicate records
34. Selecki, Y., et al.	Electronic decision support for the investigation and management of Osteoporosis	Journal of Bone and Mineral Research. Conference	2015	30(Supplement 1)	.	Not relevant to the subject
274. Whelan, A.M., et al.	Efficacy of Natural Health Products in Treating Osteoporosis: What is the Quality of Internet Patient Advice?	Annals of Pharmacotherapy	2009	43(5)	899-907.	Not relevant to the subject
585. Ignaszak-Szczepaniak, M., et al.	Efficacy of densitometry and fracture risk assessment tool FRAX in making therapeutic decisions in osteoporosis - a study on female patients of University of Medical Sciences Endocrinology Outpatient Clinic	Ginekologia Polska	2009	80(6)	424-431.	Not relevant to the subject
832. Wigg, A.J., et al.	Efficacy of a chronic disease management model for patients with chronic liver failure	Clin Gastroenterol Hepatol	2013	11(7)	850-8.e1-4.	Duplicate records
11. Wigg, A.J., et al.	Efficacy of a chronic disease management model for patients with chronic liver failure	Clinical Gastroenterology and Hepatology	2013	11(7)(	850-858.	Wrong patient population
929. Pocock, N.A., et al.	Effects of tobacco use on axial and appendicular bone mineral density	Bone	1989	10(5)	329-31.	Not relevant to the subject
669. Ebina, K., et al.	Effects of prior osteoporosis treatment on early treatment response of romosozumab in patients with postmenopausal osteoporosis	Bone	2020	140(	.	Not relevant to the subject
805. Young, D., et al.	Effects of Physical Activity Intervention for Chinese People With Severe Mental Illness	Research on social work practice	2019	29(7)	796‐807.	Not relevant to the subject
768. Blalock, S.J., et al.	Effects of educational materials concerning osteoporosis on women's knowledge, beliefs, and behavior	American journal of health promotion : AJHP	2000	14(3)	161-9.	Not relevant to the subject
242. Zhao, J., et al.	Effectiveness of<i> Yushen Hezhi</i> therapy for postmenopausal osteoporosis: An overview of systematic reviews of randomized controlled trials	Frontiers in Endocrinology	2022	13(	.	Not relevant to the subject
408. Palombaro, K.M., et al.	Effectiveness of Exercise for Managing Osteoporosis in Women Postmenopause	Physical Therapy	2013	93(8)	1021-1025.	Not relevant to the subject
954. Morikawa, T., et al.	Effectiveness of a computerized clinical decision support system for prevention of glucocorticoid-induced osteoporosis	Sci Rep	2022	12(1)	14967.	Duplicate records
66. Morikawa, T., et al.	Effectiveness of a computerized clinical decision support system for prevention of glucocorticoid-induced osteoporosis	Scientific reports	2022	12(1)(	14967.	Wrong study design
433. Morikawa, T., et al.	Effectiveness of a computerized clinical decision support system for prevention of glucocorticoid-induced osteoporosis	Scientific Reports	2022	12(1)	.	Duplicate records
921. Ralston, K.A.P., et al.	Effective Communication and the Osteoporosis Care Gap	J Bone Miner Res	2022	37(11)	2049-2054.	Duplicate records
42. Ralston, K.A.P., et al.	Effective Communication and the Osteoporosis Care Gap	Journal of Bone and Mineral Research	2022	37(11)(	2049-2054.	Not relevant to the subject
382. Ralston, K.A.P., et al.	Effective Communication and the Osteoporosis Care Gap	Journal of Bone and Mineral Research	2022	37(11)	2049-2054.	Duplicate records
1153. Blake, G.M. and J.A. Shepherd	Effect of random BMD measurement errors on diagnostic classification using T-scores	J Clin Densitom	2007	10(4)	415-7; author reply 417-8.	Not relevant to the subject
166. Chin, K.K., et al.	Effect of Electronic Clinical Decision Support on 25(OH) Vitamin D Testing	Journal of General Internal Medicine	2019	34(9)(	1697-1699.	Wrong patient population
145. El Asmar, M.L., et al.	Effect of computerised, knowledge-based, clinical decision support systems on patient-reported and clinical outcomes of patients with chronic disease managed in primary care settings: A systematic review	BMJ Open	2021	11(12) (no pagination)(	.	Wrong patient population
1099. El Asmar, M.L., et al.	Effect of computerised, knowledge-based, clinical decision support systems on patient-reported and clinical outcomes of patients with chronic disease managed in primary care settings: a systematic review	BMJ Open	2021	11(12)	e054659.	Duplicate records
61. Ozawa, H., et al.	Effect of a clinical decision support system on a quality indicator of glucocorticoid-induced osteoporosis and trends of drug treatment in a Japanese hospital	Arthritis and Rheumatology	2019	71(Supplement 10)(	2066-2067.	Wrong study design
410. Ozawa, H., et al.	Effect of a Clinical Decision Support System on a Quality Indicator of Glucocorticoid-induced Osteoporosis and Trends of Drug Treatment in a Japanese Hospital	Arthritis & Rheumatology	2019	71(	.	Duplicate records
898. Roth, J.A., et al.	Economic return from the Women's Health Initiative estrogen plus progestin clinical trial: a modeling study	Ann Intern Med	2014	160(9)	594-602.	Wrong patient population
1258. Roth, J.A., et al.	Economic return from the Women's Health Initiative estrogen plus progestin clinical trial: a modeling study	Annals of Internal Medicine	2014	160(9)	594-602.	Duplicate records
651. Fleurence, R.L., C.P. Iglesias, and D.J. Torgerson	Economic evaluations of interventions for the prevention and treatment of osteoporosis: a structured review of the literature	Osteoporosis international : a journal established as result of cooperation between the European Foundation for Osteoporosis and the National Osteoporosis Foundation of the USA	2006	17(1)	29-40.	Not relevant to the subject
462. Majumdar, S.R., et al.	Economic evaluation of a population-based osteoporosis intervention for outpatients with non-traumatic non-hip fractures: the "Catch a Break" 1i type C FLS	Osteoporosis International	2017	28(6)	1965-1977.	Not relevant to the subject
288. Viktoria Stein, K., et al.	Economic concepts for measuring the costs of illness of osteoporosis: an international comparison	Wiener medizinische Wochenschrift (1946)	2009	159(9-10)	253-61.	Not relevant to the subject
518. Kraemer, D.F., et al.	Economic comparison of diagnostic approaches for evaluating osteoporosis in older women	Osteoporosis international : a journal established as result of cooperation between the European Foundation for Osteoporosis and the National Osteoporosis Foundation of the USA	2006	17(1)	68-76.	Not relevant to the subject
1014. Kraemer, D.F., et al.	Economic comparison of diagnostic approaches for evaluating osteoporosis in older women	Osteoporos Int	2006	17(1)	68-76.	Duplicate records
5. Wurtz, K., et al.	Early experience with Puerto Rico: Effective use management of bone agents	Journal of Clinical Oncology. Conference: ASCO's Quality Care Symposium	2016	34(7 SUPPL. 1)	.	Not relevant to the subject
1230. 李婷, 李楠, and 李春霖	DXA与QCT在骨质疏松诊断及预后监测中的应用	医学综述	2020	26(10)	.	Not relevant to the subject
1135. Carey, J.J., et al.	DXA-generated Z-scores and T-scores may differ substantially and significantly in young adults	J Clin Densitom	2007	10(4)	351-8.	Not relevant to the subject
344. Sedlak, C.A., et al.	DXA, health beliefs, and osteoporosis prevention behaviors	Journal of aging and health	2007	19(5)	742-56.	Not relevant to the subject
1155. Blake, G.M. and I. Fogelman	DXA scanning and its interpretation in osteoporosis	Hosp Med	2003	64(9)	521-5.	Not relevant to the subject
499. Leslie, W.D., et al.	Does osteoporosis therapy invalidate FRAX for fracture prediction?	Journal of Bone and Mineral Research	2012	27(6)	1243-1251.	Not relevant to the subject
112. Hussain, S., et al.	Disease-drug database for pharmacogenomic-based prescribing	Clinical Pharmacology and Therapeutics	2016		179-190.	Not relevant to the subject
950. Navarro Mdel, C., et al.	Discriminative ability of heel quantitative ultrasound in postmenopausal women with prevalent vertebral fractures: application of optimal threshold cutoff values using classification and regression tree models	Calcif Tissue Int	2012	91(2)	114-20.	Wrong patient population
1265. Navarro Mdel, C., et al.	Discriminative ability of heel quantitative ultrasound in postmenopausal women with prevalent vertebral fractures: application of optimal threshold cutoff values using classification and regression tree models	Calcified Tissue International	2012	91(2)	114-120.	Duplicate records
802. Abrahamsen, B., et al.	Discordance between changes in bone mineral density measured at different skeletal sites in perimenopausal women--implications for assessment of bone loss and response to therapy: The Danish Osteoporosis Prevention Study	Journal of bone and mineral research : the official journal of the American Society for Bone and Mineral Research	2001	16(7)	1212-9.	Wrong patient population
299. Tsourdi, E., et al.	Discontinuation of Denosumab therapy for osteoporosis: A systematic review and position statement by ECTS	Bone	2017	105(	11-17.	Not relevant to the subject
353. Salaffi, F. and A. Stancati	Disability and quality of life of patients with rheumatoid arthritis: assessment and perspectives	Reumatismo	2004	56(1 Suppl 1)	87-106.	Wrong patient population
677. Dimai, H.P., et al.	Direct and indirect costs of fractures due to osteoporosis in Austria	Gesundheitswesen (Bundesverband der Arzte des Offentlichen Gesundheitsdienstes (Germany))	2012	74(10)	e90-8.	Not relevant to the subject
85. Lopez-Olivo, M.A. and M.E. Suarez-Almazor	Digital Patient Education and Decision Aids	Rheumatic Disease Clinics of North America	2019	45(2)(	245-256.	Wrong patient population
617. Gupta, A., et al.	Digital health interventions for osteoporosis and post-fragility fracture care	Therapeutic Advances in Musculoskeletal Disease	2022	14(	.	Duplicate records
124. Gupta, A., et al.	Digital health interventions for osteoporosis and post-fragility fracture care	Therapeutic Advances in Musculoskeletal Disease	2022	14(no pagination)	.	Not relevant to the subject
1067. Gupta, A., et al.	Digital health interventions for osteoporosis and post-fragility fracture care	Ther Adv Musculoskelet Dis	2022	14(	1759720x221083523.	Duplicate records
19. Theodore Armand, T.P., H.C. Kim, and J.I. Kim	Digital Anti-Aging Healthcare: An Overview of the Applications of Digital Technologies in Diet Management	Journal of Personalized Medicine	2024	14(3) (no pagination)(	.	Wrong patient population
765. Boettcher, J. and A. Pfeil	Diagnosis of periarticular osteoporosis in rheumatoid arthritis using digital X-ray radiogrammetry	Arthritis Research & Therapy	2008	10(1)	.	Not relevant to the subject
278. Weaver, J., et al.	Diagnosis and Treatment of Osteoporosis Before and After Fracture: A Side-by-Side Analysis of Commercially Insured and Medicare Advantage Osteoporosis Patients	Journal of Managed Care & Specialty Pharmacy	2017	23(7)	735-744.	Not relevant to the subject
568. Jorgensen, H.S., S. Moe, and T.L. Nickolas	Diagnosis and therapeutic decisions of osteoporosis in chronic kidney disease	Journal of Bone and Mineral Research	2024	39(5)	531-535.	Not relevant to the subject
709. Compston, J., et al.	Diagnosis and management of osteoporosis in postmenopausal women and older men in the UK: National Osteoporosis Guideline Group (NOGG) update 2013	Maturitas	2013	75(4)	392-396.	no involvement of decision aids
1293. Compston, J., et al.	Diagnosis and management of osteoporosis in postmenopausal women and older men in the UK: National Osteoporosis Guideline Group (NOGG) update 2013	Maturitas	2013	75(4)	392-396.	Duplicate records
584. Inoue, D.	Diabetes mellitus and osteoporosis. Role for vitamin D in glucose and energy metabolism	Clinical calcium	2012	22(9)	1391-7.	Not relevant to the subject
1181. Al-Elq, A.H. and M. Sadat-Ali	Diabetes mellitus and male osteoporosis. Is there a relationship?	Saudi Med J	2006	27(11)	1729-33.	Not relevant to the subject
39. Rolnick, S.J., J.M. Jackson, and J.H. Amundson	Development, implementation and evaluation of an electronic medical record prompt for bone density testing	Health informatics journal	2009	15(4)(	296-304.	Wrong patient population
1311. Rolnick, S.J., J.M. Jackson, and J.H. Amundson	Development, implementation and evaluation of an electronic medical record prompt for bone density testing	Health Informatics Journal	2009	15(4)	296-304.	Duplicate records
267. Wu, X., et al.	Development of Machine Learning Models for Predicting Osteoporosis in Patients with Type 2 Diabetes Mellitus-A Preliminary Study	Diabetes Metabolic Syndrome and Obesity	2023	16(	1987-2003.	Not relevant to the subject
569. Johnston, C.C., Jr.	Development of clinical practice guidelines for prevention and treatment of osteoporosis	Calcified tissue international	1996	59 Suppl 1(	S30-3.	Not relevant to the subject
1379. Bullock, G.S., et al.	Development of an exercise therapy referral clinical support tool for patients with osteoporosis at risk for falls	Journal of the American Geriatrics Society	2024	72(6)	1810-1816.	no involvement of decision aids
667. Edwards, B.J., et al.	Development of an electronic medical record based intervention to improve medical care of osteoporosis	Osteoporosis International	2012	23(10)	2489-2498.	Not relevant to the subject
91. Legros, B., et al.	Development of an electronic decision tool to support appropriate treatment choice in adult patients with epilepsy - Epi-Scope	Seizure	2012	21(1)(	32-39.	Wrong patient population
774. Bernardi, H.L.F. and L.B.d. Motta	Development of an app as a tool to support research and the prevention of osteoporosis	Revista Brasileira de Geriatria e Gerontologia	2018	21(4)	408-418.	Not relevant to the subject
99. Kiwalkar, S.	Development of a shared decision making tool for osteoporosis treatment	Arthritis and Rheumatology	2016	68(Supplement 10)(	1491-1492.	Not relevant to the subject
524. Kiwalkar, S.	Development of a Shared Decision Making Tool for Osteoporosis Treatment	Arthritis & Rheumatology	2016	68(	.	Duplicate records
550. Kastner, M., et al.	Development of a prototype clinical decision support tool for osteoporosis disease management: a qualitative study of focus groups	Bmc Medical Informatics and Decision Making	2010	10(	.	Duplicate records
1274. Kastner, M., et al.	Development of a prototype clinical decision support tool for osteoporosis disease management: a qualitative study of focus groups	BMC Medical Informatics & Decision Making	2010	10(1)	40-40.	Duplicate records
105. Kastner, M., et al.	Development of a prototype clinical decision support tool for osteoporosis disease management: a qualitative study of focus groups	BMC medical informatics and decision making	2010	10(	40.	Wrong study design
1029. Kastner, M., et al.	Development of a prototype clinical decision support tool for osteoporosis disease management: a qualitative study of focus groups	BMC Med Inform Decis Mak	2010	10(	40.	Duplicate records
1315. Moreau-Bachelard, C., et al.	Development of a Prognostic Tool to Guide the Decision to Extend Adjuvant Aromatase Inhibitors for up to Ten Years in Postmenopausal Early Breast Cancer Patients	Cancers	2020	12(12)	3725.	Wrong patient population
1308. Scheer, J.K., et al.	Development of a preoperative predictive model for major complications following adult spinal deformity surgery	Journal of Neurosurgery: Spine	2017		1-8.	Wrong patient population
733. Carrissa Abigail Roxas, M., et al.	Development of a Patient Decision Aid for the Treatment of Osteoporosis Among Filipino Postmenopausal Women	Journal of the ASEAN Federation of Endocrine Societies	2020	35(1)	93-101.	Duplicate records
200. Abigail Roxas, M.C., et al.	Development of a patient decision aid for the treatment of osteoporosis among filipino postmenopausal women	Journal of the ASEAN Federation of Endocrine Societies	2020	35(1)(	93-101.	Included literature
1133. Carrissa Abigail Roxas, M., et al.	Development of a Patient Decision Aid for the Treatment of Osteoporosis Among Filipino Postmenopausal Women	J ASEAN Fed Endocr Soc	2020	35(1)	93-101.	Duplicate records
1331. Brett, A., et al.	Development of a clinical workflow tool to enhance the detection of vertebral fractures: accuracy and precision evaluation	Spine (03622436)	2009	34(22)	2437-2443.	Duplicate records
1145. Brett, A., et al.	Development of a clinical workflow tool to enhance the detection of vertebral fractures: accuracy and precision evaluation	Spine (Phila Pa 1976)	2009	34(22)	2437-43.	Wrong patient population
338. Si, L., et al.	Development and validation of the risk engine for an Australian Health Economics Model of Osteoporosis	Osteoporosis International	2021	32(10)	2073-2081.	Not relevant to the subject
354. Salaffi, F., et al.	Development and validation of the osteoporosis prescreening risk assessment (OPERA) tool to facilitate identification of women likely to have low bone density	Clinical rheumatology	2005	24(3)	203-11.	Not relevant to the subject
422. Nian, S., et al.	Development and validation of a radiomics-based model for predicting osteoporosis in patients with lumbar compression fractures	The spine journal : official journal of the North American Spine Society	2024		.	Not relevant to the subject
268. Wu, S., et al.	Development and validation of a nomogram for predicting osteoporosis in prostate cancer patients: A cross-sectional study from China	Prostate	2023	83(16)	1537-1548.	Not relevant to the subject
1337. Zheng, J., et al.	Development and validation of a nomogram for predicting new vertebral compression fractures after percutaneous kyphoplasty in postmenopausal patients	Journal of Orthopaedic Surgery & Research	2023	18(1)	1-11.	Wrong patient population
249. Yuan, W., M. Yang, and Y. Zhu	Development and validation of a gene signature predicting the risk of postmenopausal osteoporosis	Bone & Joint Research	2022	11(8)	548-560.	Not relevant to the subject
977. Maas, L., et al.	Development and usability of a decision aid to initiate anti-osteoporosis medication treatment in patients visiting the fracture liaison service with a recent fracture	Osteoporos Int	2024	35(1)	69-79.	Duplicate records
81. Maas, L., et al.	Development and usability of a decision aid to initiate anti-osteoporosis medication treatment in patients visiting the fracture liaison service with a recent fracture	Osteoporosis International	2024	35(1)(	69-79.	Included literature
468. Maas, L., et al.	Development and usability of a decision aid to initiate anti-osteoporosis medication treatment in patients visiting the fracture liaison service with a recent fracture	Osteoporosis International	2024	35(1)	69-79.	Duplicate records
1360. Maas, L., et al.	Development and usability of a decision aid to initiate anti-osteoporosis medication treatment in patients visiting the fracture liaison service with a recent fracture	Osteoporosis International	2024	35(1)	69-79.	Duplicate records
472. Lopez-Olivo, M.A., et al.	Development and Pilot Testing of Multimedia Patient Education Tools for Patients With Knee Osteoarthritis, Osteoporosis, and Rheumatoid Arthritis	Arthritis Care & Research	2018	70(2)	213-220.	Not relevant to the subject
701. Cranney, A., et al.	Development and pilot testing of a decision aid for postmenopausal women with osteoporosis	Patient education and counseling	2002	47(3)	245-55.	Duplicate records
231. Cranney, A., et al.	Development and pilot testing of a decision aid for postmenopausal women with osteoporosis	Patient Education and Counseling	2002	47(3)(	245-255.	Not relevant to the subject
1376. Cranney, A., et al.	Development and pilot testing of a decision aid for postmenopausal women with osteoporosis	Patient Education & Counseling	2002	47(3)	245-255.	Duplicate records
1115. Cranney, A., et al.	Development and pilot testing of a decision aid for postmenopausal women with osteoporosis	Patient Educ Couns	2002	47(3)	245-55.	Duplicate records
1052. Hijikata, Y., et al.	Development and internal validation of a clinical prediction model for acute adjacent vertebral fracture after vertebral augmentation : the AVA score	Bone Joint J	2022	104-b(1)	97-102.	Wrong patient population
626. Goldshtein, I., et al.	Development and efficacy of a computerized decision support system for osteoporosis management in the community	Archives of Osteoporosis	2020	15(1)	.	Duplicate records
130. Goldshtein, I., et al.	Development and efficacy of a computerized decision support system for osteoporosis management in the community	Archives of Osteoporosis	2020	15(1) (no pagination)(	.	Included literature
1075. Goldshtein, I., et al.	Development and efficacy of a computerized decision support system for osteoporosis management in the community	Arch Osteoporos	2020	15(1)	27.	Duplicate records
726. Chen, J.-F., et al.	Development and Comparison of Treatment Decision Tools for Glucocorticoid-Induced Osteoporosis	Diagnostics	2024	14(4)	.	Wrong patient population
877. Sedrine, W.B., et al.	Development and assessment of the Osteoporosis Index of Risk (OSIRIS) to facilitate selection of women for bone densitometry	Gynecol Endocrinol	2002	16(3)	245-50.	Duplicate records
343. Sedrine, W.B., et al.	Development and assessment of the Osteoporosis Index of Risk (OSIRIS) to facilitate selection of women for bone densitometry	Gynecological endocrinology : the official journal of the International Society of Gynecological Endocrinology	2002	16(3)	245-50.	no involvement of decision aids
164. Cornelissen, D., et al.	Development and assessment of a multicomponent adherence intervention in osteoporosis patients with a recent fracture at the fracture liaison service : The improvement of care for osteoporosis organized by nurses (ICOON)-study	Osteoporosis International	2020	31(SUPPL 1)(	S460.	no involvement of decision aids
158. Curtis, J., et al.	Determining patient preferences for the medical management of osteoporosis using conjoint analysis	Pharmacoepidemiology and Drug Safety	2022	31(Supplement 2)(	410.	Not relevant to the subject.
615. Guyatt, G.H., et al.	Determining causation--a case study: adrenocorticosteroids and osteoporosis. Should the fear of inducing clinically important osteoporosis influence the decision to prescribe adrenocorticosteroids?	Journal of chronic diseases	1984	37(5)	343-52.	Not relevant to the subject.
593. Ho-Le, T.P., et al.	Determination of Risk Threshold for Osteoporosis Therapy: A Decision Curve Analysis Approach	Journal of Bone and Mineral Research	2017	32(	S19-S20.	Not relevant to the subject
825. Yazdani, S., et al.	Determination of clinical decision rule for estimation of bone mineral density in women	Med Princ Pract	2011	20(5)	416-21.	Wrong patient population
1339. Yazdani, S., et al.	Determination of clinical decision rule for estimation of bone mineral density in women	Medical Principles & Practice	2011	20(5)	416-421.	Duplicate records
602. Hiligsmann, M., et al.	Determinants, consequences and potential solutions to poor adherence to anti-osteoporosis treatment: results of an expert group meeting organized by the European Society for Clinical and Economic Aspects of Osteoporosis, Osteoarthritis and Musculoskeletal Diseases (ESCEO) and the International Osteoporosis Foundation (IOF)	Osteoporosis International	2019	30(11)	2155-2165.	Not relevant to the subject
912. Ricotti, S., et al.	Determinants of quality of life after lung transplant: an Italian collaborative study	Monaldi Arch Chest Dis	2006	65(1)	5-12.	Not relevant to the subject
1131. Cataldi, V., et al.	Detection of incidental vertebral fractures on routine lateral chest radiographs	Radiol Med	2008	113(7)	968-77.	Not relevant to the subject
1280. Huang, G.	Designing exercise protocol for patients with osteoporosis: an evidence-based nursing approach	Journal of Nursing	2003	50(1)	21-28.	Not relevant to the subject
240. Zia, Z., K. Florio, and Z. Shaman	Designing a Decision Support System to Screen for Glucocorticoid Induced Osteoporosis in Outpatient Clinic a Quality Improvement Project	American Journal of Respiratory and Critical Care Medicine	2023	207(	.	Duplicate records
1. Zia, Z., K. Florio, and Z. Shaman	Designing a Decision Support System to Screen for Glucocorticoid Induced Osteoporosis in Outpatient Clinic a Quality Improvement Project	American Journal of Respiratory and Critical Care Medicine. Conference: American Thoracic Society International Conference, ATS	2023	207(1)	.	Not relevant to the subject
168. Chen, Y.F., et al.	Design of a clinical decision support system for fracture prediction using imbalanced dataset	Journal of Healthcare Engineering	2018	2018(no pagination)(	.	Wrong patient population
1128. Chen, Y.F., et al.	Design of a Clinical Decision Support System for Fracture Prediction Using Imbalanced Dataset	J Healthc Eng	2018	2018(	9621640.	Duplicate records
450. Mattheos, N., et al.	Dental Implant Placement with Bone Augmentation in a Patient Who Received Intravenous Bisphosphonate Treatment for Osteoporosis	Journal of the Canadian Dental Association	2013	79(	.	Not relevant to the subject
879. Schwartzman, J. and Y. Yazici	Denosumab in postmenopausal women with low bone mineral density	N Engl J Med	2006	354(22)	2390-1; author reply 2390-1.	Not relevant to the subject
578. Jackson, L.E., et al.	Defining the key clinician skills and attributes for competency in managing patients with osteoporosis and fragility fractures	Journal of Bone and Mineral Research	2024	39(4)	425-432.	Not relevant to the subject
520. Klontzas, M.E., et al.	Deep Learning for the Differential Diagnosis between Transient Osteoporosis and Avascular Necrosis of the Hip	Diagnostics	2022	12(8)	.	Not relevant to the subject
1173. Asgharzadeh, P., et al.	Decoding rejuvenating effects of mechanical loading on skeletal aging using in vivo μCT imaging and deep learning	Acta Biomater	2020	106(	193-207.	Not relevant to the subject
191. Asgharzadeh, P., et al.	Decoding rejuvenating effects of mechanical loading on skeletal aging using in vivo muCT imaging and deep learning	Acta Biomaterialia	2020	106(	193-207.	Not relevant to the subject
1130. Chen, X., et al.	Decision rule based multiplicity adjustment strategy	Clin Trials	2005	2(5)	394-9.	Not relevant to the subject
214. Ozanne, E. and L. Esserman	Decision making in breast cancer prevention	Psicooncologia	2010	7(2-3)(	299-311.	Wrong patient population
1020. Kim, C. and Y.S. Kwok	Decision analysis of hormone replacement therapy after the Women's Health Initiative	Am J Obstet Gynecol	2003	189(5)	1228-33.	Wrong patient population
27. Stacey, D., et al.	Decision aids for people facing health treatment or screening decisions	Cochrane Database of Systematic Reviews	2014	2014(1) (no pagination)(	.	not available
757. Branas, F., et al.	CURRENT SITUATION ON SHARED DECISION MAKING IN OSTEOPOROSIS: PATIENT DECISION AIDS AND DECISION DRIVERS	Osteoporosis International	2020	31(SUPPL 1)	S469-S469.	Duplicate records
178. Branas, F., et al.	Current situation on shared decision making in osteoporosis: Patient decision aids and decision drivers	Osteoporosis International	2020	31(SUPPL 1)(	S469.	Not relevant to the subject
943. Nogués, X., et al.	Current situation of shared decision making in osteoporosis: A comprehensive literature review of patient decision aids and decision drivers	Health Sci Rep	2022	5(6)	e849.	Not relevant to the subject
62. Nogues, X., et al.	Current situation of shared decision making in osteoporosis: A comprehensive literature review of patient decision aids and decision drivers	Health Science Reports	2022	5(6) (no pagination)(	.	Duplicate records
421. Nogues, X., et al.	Current situation of shared decision making in osteoporosis: A comprehensive literature review of patient decision aids and decision drivers	Health science reports	2022	5(6)	e849-e849.	Duplicate records
116. Hruby, R., et al.	Cross-Center Validation of Deep Learning Model for Musculoskeletal Fracture Detection in Radiographic Imaging: A Feasibility Study	medRxiv.	2024	17(	.	Not relevant to the subject
470. Lorenc, R.S., W. Misiorowski, and E. Karczmarewicz	Critical points in strategies for the diagnosis and treatment of osteoporosis	Endokrynologia Polska	2009	60(2)	124-133.	Not relevant to the subject
500. Lems, W.F. and H.G. Raterman	Critical issues and current challenges in osteoporosis and fracture prevention. An overview of unmet needs	Therapeutic Advances in Musculoskeletal Disease	2017	9(12)	299-316.	Not relevant to the subject
762. Borsoi, L., P. Armeni, and M.L. Brandi	Cost-minimization analysis to support the HTA of Radiofrequency Echographic Multi Spectrometry (REMS) in the diagnosis of osteoporosis	Global & regional health technology assessment	2023	10(	1-11.	Not relevant to the subject
461. Majumdar, S.R., D.A. Lier, and W.D. Leslie	Cost-Effectiveness of Two Inexpensive Postfracture Osteoporosis Interventions: Results of a Randomized Trial	Journal of Clinical Endocrinology & Metabolism	2013	98(5)	1991-2000.	Not relevant to the subject
246. Zethraeus, N., et al.	Cost-effectiveness of the treatment and prevention of osteoporosis--a review of the literature and a reference model	Osteoporosis international : a journal established as result of cooperation between the European Foundation for Osteoporosis and the National Osteoporosis Foundation of the USA	2007	18(1)	9-23.	Not relevant to the subject
724. Chen, M., et al.	Cost-effectiveness of raloxifene in the treatment of osteoporosis in Chinese postmenopausal women: impact of medication persistence and adherence	Patient Preference and Adherence	2016	10(	415-423.	Not relevant to the subject
333. Soini, E., et al.	Cost-effectiveness of pulse-echo ultrasonometry in osteoporosis management	ClinicoEconomics and outcomes research : CEOR	2018	10(	279-292.	Not relevant to the subject
223. Johnston, J.A., et al.	Cost-effectiveness of prophylactic low molecular weight heparin in pregnant women with a prior history of venous thromboembolism	American Journal of Medicine	2005	118(5)(	503-514.	Not relevant to the subject
793. Alzahouri, K., et al.	Cost-effectiveness of osteoporosis treatments in postmenopausal women using FRAX™ thresholds for decision	Joint Bone Spine	2013	80(1)	64-69.	Not relevant to the subject
321. Su, Y., et al.	Cost-effectiveness of osteoporosis screening strategies for hip fracture prevention in older Chinese people: a decision tree modeling study in the Mr. OS and Ms. OS cohort in Hong Kong	Osteoporosis International	2018	29(8)	1793-1805.	Not relevant to the subject
80. Majumdar, S.R., et al.	Cost-Effectiveness of Osteoporosis Interventions to Improve Quality of Care After Upper Extremity Fracture: Results From a Randomized Trial (C-STOP Trial)	Journal of Bone and Mineral Research	2019	34(7)(	1220-1228.	Not relevant to the subject
460. Majumdar, S.R., et al.	Cost-Effectiveness of Osteoporosis Interventions to Improve Quality of Care After Upper Extremity Fracture: Results From a Randomized Trial (C-STOP Trial)	Journal of Bone and Mineral Research	2019	34(7)	1220-1228.	Duplicate records
459. Majumdar, S.R., et al.	Cost-Effectiveness of Osteoporosis Interventions for 'Incidental' Vertebral Fractures	American Journal of Medicine	2013	126(2)	.	Not relevant to the subject
1106. Delea, T.E., et al.	Cost-effectiveness of extended adjuvant letrozole therapy after 5 years of adjuvant tamoxifen therapy in postmenopausal women with early-stage breast cancer	Am J Manag Care	2006	12(7)	374-86.	Wrong patient population
430. Mueller, D., J. Pulm, and A. Gandjour	Cost-Effectiveness of Different Strategies for Selecting and Treating Individuals at Increased Risk of Osteoporosis or Osteopenia: A Systematic Review	Value in Health	2012	15(2)	284-298.	Not relevant to the subject
629. Goeree, R., G. Blackhouse, and J. Adachi	Cost-effectiveness of alternative treatments for women with osteoporosis in Canada	Current medical research and opinion	2006	22(7)	1425-36.	Not relevant to the subject
1281. Goeree, R., G. Blackhouse, and J. Adachi	Cost-effectiveness of alternative treatments for women with osteoporosis in Canada	Current Medical Research & Opinion	2006	22(7)	1425-1436.	Duplicate records
1076. Goeree, R., G. Blackhouse, and J. Adachi	Cost-effectiveness of alternative treatments for women with osteoporosis in Canada	Curr Med Res Opin	2006	22(7)	1425-36.	Duplicate records
973. Majumdar, S.R., et al.	Cost-effectiveness of a multifaceted intervention to improve quality of osteoporosis care after wrist fracture	Osteoporos Int	2011	22(6)	1799-808.	Duplicate records
815. Majumdar, S.R., et al.	Cost-effectiveness of a multifaceted intervention to improve quality of osteoporosis care after wrist fracture	Osteoporosis international	2011	22(6)	1799‐1808.	Duplicate records
458. Majumdar, S.R., et al.	Cost-effectiveness of a multifaceted intervention to improve quality of osteoporosis care after wrist fracture	Osteoporosis International	2011	22(6)	1799-1808.	Not relevant to the subject
978. Maas, L., et al.	Cost-effectiveness of a multicomponent-adherence intervention in fracture liaison services	Expert Rev Pharmacoecon Outcomes Res	2024		1-10.	Duplicate records
82. Maas, L., et al.	Cost-effectiveness of a multicomponent-adherence intervention in fracture liaison services	Expert Review of Pharmacoeconomics and Outcomes Research.	2024		.	Not relevant to the subject
407. Panichkul, S., et al.	Cost-effectiveness analysis of various screening methods for osteoporosis in perimenopausal Thai women	Gynecologic and obstetric investigation	2006	62(2)	89-96.	Not relevant to the subject
453. Martin, J., et al.	Cost-effectiveness analyses of interventions to improve osteoporosis care in France	Archives of Osteoporosis	2020	15(1)	.	Not relevant to the subject
606. Harvey, N.C., et al.	Cost-effective but clinically inappropriate: new NICE intervention thresholds in osteoporosis (Technology Appraisal 464)	Osteoporosis International	2018	29(7)	1511-1513.	Not relevant to the subject
1062. Harvey, N.C., et al.	Cost-effective but clinically inappropriate: new NICE intervention thresholds in osteoporosis (Technology Appraisal 464)	Osteoporos Int	2018	29(7)	1511-1513.	Duplicate records
431. Mueller, D. and A. Gandjour	Cost effectiveness of ultrasound and bone densitometry for osteoporosis screening in post-menopausal women	Applied health economics and health policy	2008	6(2-3)	113-35.	Not relevant to the subject
302. Tosteson, A.N., et al.	Cost effectiveness of screening perimenopausal white women for osteoporosis: bone densitometry and hormone replacement therapy	Annals of internal medicine	1990	113(8)	594-603.	Not relevant to the subject
372. Reid, D.M.	Corticosteroid-induced osteoporosis: guidelines for prevention--are they useful?	British journal of rheumatology	1997	36(10)	1035-7.	Not relevant to the subject
194. Anonymous	Corrigendum: A clinical decision support system for the diagnosis, fracture risks and treatment of osteoporosis (Computational and Mathematical Methods in Medicine (2015) 2015 (189769) DOI: 10.1155/2015/189769)	Computational and Mathematical Methods in Medicine	2017	2017(no pagination)(	.	Not relevant to the subject
1065. Halldorsson, B.V., et al.	Corrigendum to "A Clinical Decision Support System for the Diagnosis, Fracture Risks and Treatment of Osteoporosis"	Comput Math Methods Med	2017	2017(	5472789.	Not relevant to the subject
760. Boulgakova, S.V. and I.L. Davydkin	CORRELATIONS BETWEEN BONE MASS DENSITY AND OSTEOPOROSIS RISK FACTORS IN POSTMENOPAUSAL WOMEN	Terapevticheskii Arkhiv	2009	81(1)	76-79.	Not relevant to the subject
573. Jiang, X., R. Kagan, and P.F. Schnatz	Controversies in Osteoporosis Management: How Do You Treat a Newly Menopausal Woman With Low Bone Mass: When and How Is It Appropriate to Provide Pharmacologic Intervention to Prevent Osteoporosis?	Clinical Obstetrics and Gynecology	2013	56(4)	739-742.	Not relevant to the subject
1036. Jiang, X., R. Kagan, and P.F. Schnatz	Controversies in osteoporosis management: how do you treat a newly menopausal woman with low bone mass: when and how is it appropriate to provide pharmacologic intervention to prevent osteoporosis?	Clin Obstet Gynecol	2013	56(4)	739-42.	Duplicate records
838. Wang, P.P. and E.M. Badley	Contribution of chronic conditions to aggregate changes in old-age functioning	Am J Public Health	2002	92(1)	7-8.	Not relevant to the subject
1251. VanBiervliet, A. and P. Edwards-Schafer	Consumer health information on the Web: trends, issues, and strategies...originally appeared in MEDSURG Nursing, 13(2), 91-96, and is reprinted here with permission of the publisher	Dermatology Nursing	2004	16(6)	519-523.	Duplicate records
845. VanBiervliet, A. and P. Edwards-Schafer	Consumer health information on the Web: trends, issues, and strategies	Medsurg Nurs	2004	13(2)	91-6.	Duplicate records
205. VanBiervliet, A. and P. Edwards-Schafer	Consumer health information on the Web: trends, issues, and strategies	Medsurg nursing : official journal of the Academy of Medical-Surgical Nurses	2004	13(2)(	91-96.	Not relevant to the subject
1303. VanBiervliet, A. and P. Edwards-Schafer	Consumer health information on the Web: trends, issues, and strategies	MEDSURG Nursing	2004	13(2)	91-96.	Duplicate records
251. Yu, K.-H., et al.	Consensus recommendations on managing the selected comorbidities including cardiovascular disease, osteoporosis, and interstitial lung disease in rheumatoid arthritis	Medicine	2022	101(1)	.	Wrong patient population
1138. Cadarette, S.M., et al.	Confounder summary scores when comparing the effects of multiple drug exposures	Pharmacoepidemiol Drug Saf	2010	19(1)	2-9.	Not relevant to the subject
660. Erjiang, E., et al.	Conceptual design of the dual X-ray absorptiometry health informatics prediction system for osteoporosis care	Health Informatics Journal	2022	28(1)	.	Not relevant to the subject
627. Goldshtein, I., et al.	COMPUTERIZED OSTEOPOROSIS DECISION SUPPORT TOOLS FOR PRIMARY CARE PHYSICIANS	Osteoporosis International	2019	30(	S386-S387.	Duplicate records
131. Goldshtein, I., et al.	Computerized osteoporosis decision support tools for primary care physicians	Osteoporosis International	2019	30(SUPPL 2)(	S386-S387.	Not relevant to the subject
51. Peloschek, P., et al.	Computer-Assisted Quantification	Medical Radiology	2020		75-101.	Not relevant to the subject
229. Doi, K.	Computer-aided diagnosis in medical imaging: Historical review, current status and future potential	Computerized Medical Imaging and Graphics	2007	31(4-5)(	198-211.	Not relevant to the subject
84. Lopez-Rubio, E., et al.	Computational intelligence techniques in medicine	Computational and Mathematical Methods in Medicine	2015	2015(no pagination)(	.	Not relevant to the subject
903. Rodríguez-Gómez, I., et al.	Compositional Influence of Movement Behaviors on Bone Health during Aging	Med Sci Sports Exerc	2019	51(8)	1736-1744.	Not relevant to the subject
104. Kastner, M., et al.	Complex interventions can increase osteoporosis investigations and treatment: a systematic review and meta-analysis	Osteoporosis International	2018	29(1)(	5-17.	Not relevant to the subject
530. Kim, J., et al.	Comparison of the Prescribing Pattern of Bisphosphonate and Raloxifene in Korean Women with Osteoporosis: From a National Health Insurance Claims Database	Plos One	2015	10(6)	.	Not relevant to the subject
668. Ebina, K., et al.	Comparison of the effects of denosumab between a native vitamin D combination and an active vitamin D combination in patients with postmenopausal osteoporosis	Journal of Bone and Mineral Metabolism	2017	35(5)	571-580.	Not relevant to the subject
366. Reynolds, A.W., et al.	Comparison of Osteoporosis Pharmacotherapy Fracture Rates: Analysis of a MarketScan Claims Database Cohort	International journal of endocrinology and metabolism	2018	16(3)	e12104-e12104.	Not relevant to the subject
474. Lopez-Olivo, M.A., et al.	Comparison of multimedia and printed patient education tools for patients with osteoporosis: a 6-month randomized controlled trial	Osteoporosis International	2020	31(5)	857-866.	Included literature
949. Naylor, K.L., et al.	Comparison of fracture risk prediction among individuals with reduced and normal kidney function	Clin J Am Soc Nephrol	2015	10(4)	646-53.	Wrong patient population
730. Chang, H.-W., et al.	Comparison of Classification Algorithms with Wrapper-Based Feature Selection for Predicting Osteoporosis Outcome Based on Genetic Factors in a Taiwanese Women Population	International Journal of Endocrinology	2013	2013(	.	Not relevant to the subject
506. Leidig-Bruckner, G., et al.	Comparison of a semiquantitative and a quantitative method for assessing vertebral fractures in osteoporosis	Osteoporosis international : a journal established as result of cooperation between the European Foundation for Osteoporosis and the National Osteoporosis Foundation of the USA	1994	4(3)	154-61.	Not relevant to the subject
238. Zoccarato, F., et al.	Comparison between real-world practice and application of the FRAX algorithm in the treatment of osteoporosis	Aging Clinical and Experimental Research	2022	34(11)	2807-2814.	Not relevant to the subject
457. Majumdar, S.R., et al.	Comparing Strategies Targeting Osteoporosis to Prevent Fractures After an Upper Extremity Fracture (C-STOP Trial): A Randomized Controlled Trial	Journal of Bone and Mineral Research	2018	33(12)	2114-2121.	Not relevant to the subject
26. Steenhoek, C.L., et al.	Comparing fracture absolute risk assessment tools: An osteoporosis clinical informatics tool to improve identification and care of males at high risk of first fracture	Journal of Investigative Medicine	2014	62(1)(	252.	Duplicate records
23. Swislocki, A., et al.	Comparing fracture absolute risk assessment tools: An osteoporosis clinical informatics tool to improve identification and care of males at high risk of first fracture	Endocrine Reviews. Conference: 96th Annual Meeting and Expo of the Endocrine Society, ENDO	2014	35(SUPPL. 3)	.	Not relevant to the subject
95. LaFleur, J., et al.	Comparing Fracture Absolute Risk Assessment (FARA) Tools: An Osteoporosis Clinical Informatics Tool to Improve Identification and Care of Men at High Risk of First Fracture	Annals of Pharmacotherapy	2015	49(5)(	506-514.	Not relevant to the subject
515. LaFleur, J., et al.	Comparing Fracture Absolute Risk Assessment (FARA) Tools: An Osteoporosis Clinical Informatics Tool to Improve Identification and Care of Men at High Risk of First Fracture	Annals of Pharmacotherapy	2015	49(5)	506-514.	Duplicate records
1007. LaFleur, J., et al.	Comparing fracture absolute risk assessment (FARA) tools: an osteoporosis clinical informatics tool to improve identification and care of men at high risk of first fracture	Ann Pharmacother	2015	49(5)	506-14.	Duplicate records
652. Ferrari, S.	Comparing and contrasting the effects of strontium ranelate and other osteoporosis drugs on microarchitecture	Osteoporosis International	2010	21(	437-442.	Not relevant to the subject
529. Kim, K., et al.	Comparative cost-effectiveness of bazedoxifene and raloxifene in the treatment of postmenopausal osteoporosis in Europe, using the FRAX algorithm	Osteoporosis International	2014	25(1)	325-337.	Not relevant to the subject
1019. Kim, K., et al.	Comparative cost-effectiveness of bazedoxifene and raloxifene in the treatment of postmenopausal osteoporosis in Europe, using the FRAX algorithm	Osteoporos Int	2014	25(1)	325-37.	Duplicate records
528. Kim, M., et al.	Comparability of Osteoporosis Treatment Groups Among Female Medicare Beneficiaries in the United States	Journal of Bone and Mineral Research	2023	38(6)	829-840.	Not relevant to the subject
920. Ralston, K.A.P., et al.	Communicating Absolute Fracture Risk Reduction and the Acceptance of Treatment for Osteoporosis	Calcif Tissue Int	2022	110(6)	698-702.	Duplicate records
41. Ralston, K.A.P., et al.	Communicating Absolute Fracture Risk Reduction and the Acceptance of Treatment for Osteoporosis	Calcified Tissue International	2022	110(6)(	698-702.	Not relevant to the subject
381. Ralston, K.A.P., et al.	Communicating Absolute Fracture Risk Reduction and the Acceptance of Treatment for Osteoporosis	Calcified Tissue International	2022	110(6)	698-702.	Duplicate records
994. Lewiecki, E.M. and N.E. Lane	Common mistakes in the clinical use of bone mineral density testing	Nat Clin Pract Rheumatol	2008	4(12)	667-74.	Not relevant to the subject
964. Meadows, E.S., J. Stock, and J.A. Johnston	Commentary on Mobley and Others: importance of assumptions about VTE mortality in modeling the cost-effectiveness of osteoporosis therapies	Med Decis Making	2006	26(6)	633-5; author reply 636-7.	Duplicate records
441. Meadows, E.S., J. Stock, and J.A. Johnston	Commentary on Mobley and Others: importance of assumptions about VTE mortality in modeling the cost-effectiveness of osteoporosis therapies	Medical decision making : an international journal of the Society for Medical Decision Making	2006	26(6)	633-5; author reply 636-7.	Not relevant to the subject
600. Hiligsmann, M., et al.	Comment on: Patients' preferences for anti-osteoporosis drug treatment: a cross-European discrete choice experiment: reply	Rheumatology	2018	57(3)	584-585.	Not relevant to the subject
317. Sun, H., S. Sharma, and C. Li	Cluster Phenomenon of Vertebral Refractures After Percutaneous Vertebroplasty in a Patient With Glucocorticosteroid-Induced Osteoporosis <i>Case Report and Review of the Literature</i>	Spine	2013	38(25)	E1628-E1632.	Not relevant to the subject
770. Bishop, S., et al.	Clinicians' views of prescribing oral and intravenous bisphosphonates for osteoporosis: a qualitative study	Bmc Musculoskeletal Disorders	2023	24(1)	.	Not relevant to the subject
1168. Baerlocher, M.O., et al.	Clinical utility of vertebroplasty: need for better evidence	Radiology	2010	255(3)	669-74.	Not relevant to the subject
100. Kim, K., et al.	Clinical utility of pharmacogenetic testing and a clinical decision support tool to enhance the identification of drug therapy problems through medication therapy management in polypharmacy patients	Journal of Managed Care and Specialty Pharmacy	2018	24(12)(	1251-1259.	Wrong patient population
328. Srivastava, A.K., et al.	Clinical use of serum and urine bone markers in the management of osteoporosis	Current medical research and opinion	2005	21(7)	1015-26.	Not relevant to the subject
1254. Srivastava, A.K., et al.	Clinical use of serum and urine bone markers in the management of osteoporosis	Current Medical Research & Opinion	2005	21(7)	1015-1026.	Duplicate records
790. Anthamatten, A. and A. Parish	Clinical Update on Osteoporosis	Journal of Midwifery & Womens Health	2019	64(3)	265-275.	Not relevant to the subject
930. Plüddemann, A., et al.	Clinical prediction rules in practice: review of clinical guidelines and survey of GPs	Br J Gen Pract	2014	64(621)	e233-42.	Wrong patient population
1262. Plüddemann, A., et al.	Clinical prediction rules in practice: review of clinical guidelines and survey of GPs	British Journal of General Practice	2014	64(621)	e233-e242.	Duplicate records
46. Phillips, E.J., et al.	Clinical Pharmacogenetics Implementation Consortium Guideline for HLA Genotype and Use of Carbamazepine and Oxcarbazepine: 2017 Update	Clinical Pharmacology and Therapeutics	2018	103(4)(	574-581.	Not relevant to the subject
537. Keshtkar, A., et al.	Clinical performance of seven prescreening tools for osteoporosis in Iranian postmenopausal women	Rheumatology International	2015	35(12)	1995-2004.	Not relevant to the subject
623. Gourlay, M.L., et al.	Clinical performance of osteoporosis risk assessment tools in women aged 67 years and older	Osteoporosis International	2008	19(8)	1175-1183.	Not relevant to the subject
1072. Gourlay, M.L., et al.	Clinical performance of osteoporosis risk assessment tools in women aged 67 years and older	Osteoporos Int	2008	19(8)	1175-83.	Duplicate records
226. Gallwitz, B., et al.	Clinical pathways in endocrinology and diabetology. [German]	Internist	2006	47(7)(	707-712.	Not relevant to the subject
971. Mallows, J.L.	Clinical outcomes after acute osteoporotic vertebral fractures	Med J Aust	2006	184(11)	589; author reply 589-90.	Not relevant to the subject
532. Kim, B.Y., et al.	Clinical Impact of the Fracture Risk Assessment Tool on the Treatment Decision for Osteoporosis in Patients with Knee Osteoarthritis: A Multicenter Comparative Study of the Fracture Risk Assessment Tool and World Health Organization Criteria	Journal of Clinical Medicine	2019	8(7)	.	Not relevant to the subject
355. Ryan, P.J. and I. Fogelman	Clinical experience with etidronate in osteoporosis	Clinical rheumatology	1994	13(3)	455-8.	Not relevant to the subject
670. Ebina, K., et al.	Clinical effects of teriparatide, abaloparatide, and romosozumab in postmenopausal osteoporosis	Journal of bone and mineral metabolism	2024		.	Not relevant to the subject
542. Kastner, M. and S.E. Straus	Clinical Decision Support Tools for Osteoporosis Disease Management: A Systematic Review of Randomized Controlled Trials	Journal of General Internal Medicine	2008	23(12)	2095-2105.	Duplicate records
221. Kastner, M. and S.E. Straus	Clinical decision support tools for osteoporosis disease management: A systematic review of randomized controlled trials	Journal of General Internal Medicine	2008	23(12)(	2095-2105.	Duplicate records
220. Kastner, M. and S.E. Straus	Clinical decision support tools for osteoporosis disease management: A systematic review of randomized controlled trials	Journal of General Internal Medicine	2009	24(2)(	287.	Wrong study design
1025. Kastner, M. and S.E. Straus	Clinical decision support tools for osteoporosis disease management: a systematic review of randomized controlled trials	J Gen Intern Med	2008	23(12)	2095-105.	Duplicate records
29. Sillis, L., C. Bogaerts, and V. Foulon	Clinical decision support systems in community pharmacies: An evaluation of the effectiveness in Belgian practice	International Journal of Clinical Pharmacy	2021	43(3)(	775.	Wrong patient population
620. Gudmundsson, H.T., et al.	Clinical decision support system in osteoporosis in comparison toNOGG guidelines and an osteology specialist	Scandinavian Journal of Rheumatology	2016	45(	9-10.	Not relevant to the subject
152. Dewing, K.A., et al.	Clinical decision support system improves bone mineral density screening rates in 65 year old women	Arthritis and Rheumatism. Conference: Annual Scientific Meeting of the American College of Rheumatology and Association of Rheumatology Health Professionals	2011	63(10 SUPPL. 1)	.	Wrong patient population
619. Gudmundsson, H.T., et al.	Clinical decision support system for the management of osteoporosis compared to NOGG guidelines and an osteology specialist: a validation pilot study	Bmc Medical Informatics and Decision Making	2019	19(	.	Duplicate records
1369. Gudmundsson, H.T., et al.	Clinical decision support system for the management of osteoporosis compared to NOGG guidelines and an osteology specialist: a validation pilot study	BMC Medical Informatics & Decision Making	2019	19(1)	1-8.	Duplicate records
125. Gudmundsson, H.T., et al.	Clinical decision support system for the management of osteoporosis compared to NOGG guidelines and an osteology specialist: a validation pilot study	BMC medical informatics and decision making	2019	19(1)(	27.	Included literature
1068. Gudmundsson, H.T., et al.	Clinical decision support system for the management of osteoporosis compared to NOGG guidelines and an osteology specialist: a validation pilot study	BMC Med Inform Decis Mak	2019	19(1)	27.	Duplicate records
197. Ali, S.I., et al.	Clinical decision support system based on hybrid knowledge modeling: A case study of chronic kidney disease-mineral and bone disorder treatment	International Journal of Environmental Research and Public Health	2022	19(1) (no pagination)(	.	Wrong patient population
426. Nanes, M.S. and C.B. Kallen	Clinical assessment of fracture risk and novel therapeutic strategies to combat osteoporosis	Fertility and Sterility	2009	92(2)	403-412.	Not relevant to the subject
136. Garg, S., et al.	Clarifying misbeliefs about hydroxychloroquine (HCQ): developing the HCQ benefits versus harm decision aid (HCQ-SAFE) per low health literacy standards	Lupus Science and Medicine	2023	10(2) (no pagination)(	.	Wrong patient population
129. Gowan, J. and L. Roller	Chronic disease management and the pharmacist	Australian Journal of Pharmacy	2011	92(1099)(	60-63.	Not relevant to the subject
706. Cormier, C., E. Koumakis, and J.-C. Souberbielle	Choosing the tool for osteoporosis risk prediction	Current Opinion in Clinical Nutrition and Metabolic Care	2015	18(5)	457-464.	Not relevant to the subject
306. Thomsen, K., et al.	Choice of osteoporosis guideline has important implications for the treatment decision in elderly women referred to a fall clinic	Danish Medical Journal	2014	61(12)	.	Not relevant to the subject
127. Gruda, Y., et al.	Characteristics of Clinically Classified Oral Lichen Planus in Optical Coherence Tomography: A Descriptive Case-Series Study	Diagnostics	2023	13(16) (no pagination)(	.	Wrong patient population
303. Tosteson, A.N., et al.	Challenges for model-based economic evaluations of postmenopausal osteoporosis interventions	Osteoporosis international : a journal established as result of cooperation between the European Foundation for Osteoporosis and the National Osteoporosis Foundation of the USA	2001	12(10)	849-57.	Not relevant to the subject
297. Upadhyaya, G.K., et al.	Challenges and strategies in management of osteoporosis and fragility fracture care during COVID-19 pandemic	Journal of orthopaedics	2020	21(	287-290.	Not relevant to the subject
840. Vittinghoff, E. and D.C. Bauer	Case-only analysis of treatment-covariate interactions in clinical trials	Biometrics	2006	62(3)	769-76.	Not relevant to the subject
1032. Kanis, J.A., et al.	Case finding for the management of osteoporosis with FRAX--assessment and intervention thresholds for the UK	Osteoporos Int	2008	19(10)	1395-408.	Duplicate records
556. Kanis, J.A., et al.	Case finding for the management of osteoporosis with FRAX® -: assessment and intervention thresholds for the UK	Osteoporosis International	2008	19(10)	1395-1408.	Not relevant to the subject
199. Abrahamsen, B.	Case 2 discussant: Automated (implemented in electronic medical record systems) short-term fracture risk prediction	Annals of the Rheumatic Diseases	2019	78(Supplement 2)(	34.	Not relevant to the subject
1309. Saad, F., et al.	Cancer treatment-induced bone loss in breast and prostate cancer	Journal of Clinical Oncology	2008	26(33)	5465-5476.	Not relevant to the subject
196. Anonymous	Canadian Association for Population Therapeutics - Annual Conference, CAPT 2010	Journal of Population Therapeutics and Clinical Pharmacology. Conference: Annual Conference of the Canadian Association for Population Therapeutics, CAPT	2010	17(1)	.	Not relevant to the subject
1086. Frost, M.L., G.M. Blake, and I. Fogelman	Can the WHO criteria for diagnosing osteoporosis be applied to calcaneal quantitative ultrasound?	Osteoporos Int	2000	11(4)	321-30.	Not relevant to the subject
1092. Fenton, A. and N. Panay	Calcium supplementation: is there a cardiovascular risk?	Climacteric	2011	14(1)	1-2.	Not relevant to the subject
1129. Chen, X., et al.	Cadmium is more toxic on volume bone mineral density than tissue bone mineral density	Biol Trace Elem Res	2011	144(1-3)	380-7.	Not relevant to the subject
367. Reventlow, S. and H. Bang	Brittle bones: ageing or threat of disease exploring women's cultural models of osteoporosis	Scandinavian journal of public health	2006	34(3)	320-6.	Not relevant to the subject
883. Schlecht, S.H., et al.	Brief communication: the effects of disuse on the mechanical properties of bone: what unloading tells us about the adaptive nature of skeletal tissue	Am J Phys Anthropol	2012	149(4)	599-605.	Not relevant to the subject
549. Kastner, M., J. Li, and S.E. Straus	Bridging the gap between evidence and practice: Development of a prototype tool to support clinical decision making in osteoporosis disease management at the point of care	Journal of General Internal Medicine	2008	23(	259-259.	Duplicate records
548. Kastner, M., J. Li, and S.E. Straus	Bridging the gap between evidence and practice: Development of a prototype tool to support clinical decision making in osteoporosis disease management at the point of care	Journal of General Internal Medicine	2008	23(	258-258.	Not relevant to the subject
841. Varzi, D., et al.	Bone morphology of the femur and tibia captured by statistical shape modelling predicts rapid bone loss in acute spinal cord injury patients	Bone	2015	81(	495-501.	Wrong patient population
854. Tanphiriyakun, T., S. Rojanasthien, and P. Khumrin	Bone mineral density response prediction following osteoporosis treatment using machine learning to aid personalized therapy	Sci Rep	2021	11(1)	13811.	Duplicate records
311. Tanphiriyakun, T., S. Rojanasthien, and P. Khumrin	Bone mineral density response prediction following osteoporosis treatment using machine learning to aid personalized therapy	Scientific Reports	2021	11(1)	.	Duplicate records
21. Tanphiriyakun, T., S. Rojanasthien, and P. Khumrin	Bone mineral density response prediction following osteoporosis treatment using machine learning to aid personalized therapy	Scientific reports	2021	11(1)(	13811.	Not relevant to the subject
1059. Havill, L.M., et al.	Bone mineral density reference standards in adult baboons (Papio hamadryas) by sex and age	Bone	2003	33(6)	877-88.	Not relevant to the subject
1010. Kull, M., R. Kallikorm, and M. Lember	Bone mineral density reference range in Estonia: a comparison with the standard database (NHANES III)	J Clin Densitom	2009	12(4)	468-74.	Not relevant to the subject
866. Soliman, A.T., et al.	Bone mineral density in prepubertal children with beta-thalassemia: correlation with growth and hormonal data	Metabolism	1998	47(5)	541-8.	Not relevant to the subject
398. Pearson, D.A.	Bone health and osteoporosis: the role of vitamin K and potential antagonism by anticoagulants	Nutrition in clinical practice : official publication of the American Society for Parenteral and Enteral Nutrition	2007	22(5)	517-44.	Not relevant to the subject
995. Lewiecki, E.M.	Bone density measurement and assessment of fracture risk	Clin Obstet Gynecol	2013	56(4)	667-76.	Not relevant to the subject
254. Yood, R.A., et al.	Bone Density Consequences of Initiation and Compliance With Therapy for Osteoporosis	Arthritis Care & Research	2010	62(10)	1440-1445.	Not relevant to the subject
522. Kline, G.A., et al.	Bone densitometry categories as a salient distracting feature in the modern clinical pathways of osteoporosis care: A retrospective 20-year cohort study	Bone	2021	145(	.	Not relevant to the subject
1184. A, P., E. R, and A. DM	BMC Medicine论文摘要汇编——风险预测模型评估的不确定性对治疗决策影响的队列研究:以英国基层医疗机构心血管病患者为例	中国全科医学	2019	22(29)	.	Not relevant to the subject
1287. DiGiulio, M., et al.	Bisphosphonate drug holidays: One size does not fit all	Nurse Practitioner	2020	45(3)	50-55.	Not relevant to the subject
729. Chao, E.Y.S., et al.	Biomechanical considerations of fracture treatment and bone quality maintenance in elderly patients and patients with osteoporosis	Clinical orthopaedics and related research	2004	425)	12-25.	Not relevant to the subject
405. Parveen, B., A. Parveen, and D. Vohora	Biomarkers of Osteoporosis: An Update	Endocrine Metabolic & Immune Disorders-Drug Targets	2019	19(7)	895-912.	Not relevant to the subject
243. Zhang, P., et al.	Bioinformatics identification and experimental validation of m6A-related diagnostic biomarkers in the subtype classification of blood monocytes from postmenopausal osteoporosis patients	Frontiers in Endocrinology	2023	14(	.	Not relevant to the subject
327. Stepan, J.	Biochemical markers of bone remodeling in assessment of osteoporosis	Casopis lekaru ceskych	1997	136(19)	591-7.	Not relevant to the subject
902. Romero Barco, C.M., S. Manrique Arija, and M. Rodríguez Pérez	Biochemical markers in osteoporosis: usefulness in clinical practice	Reumatol Clin	2012	8(3)	149-52.	Duplicate records
362. Romero Barco, C.M., S. Manrique Arija, and M. Rodriguez Perez	Biochemical markers in osteoporosis: usefulness in clinical practice	Reumatologia clinica	2012	8(3)	149-52.	Not relevant to the subject
277. Wehren, L.E. and E.S. Siris	Beyond bone mineral density: can existing clinical risk assessment instruments identify women at increased risk of osteoporosis?	Journal of internal medicine	2004	256(5)	375-80.	Not relevant to the subject
1344. Shan-Fu, Y., et al.	Beyond bone mineral density, FRAX-based tailor-made intervention thresholds for therapeutic decision in subjects on glucocorticoid: A nationwide osteoporosis survey	Medicine	2017	96(5)	1-7.	Wrong patient population
250. Yu, S.-F., et al.	Beyond bone mineral density, FRAX-based tailor-made intervention thresholds for therapeutic decision in subjects on glucocorticoid A nationwide osteoporosis survey	Medicine	2017	96(5)	.	Duplicate records
1071. Greenwald, L., K. Barajas, and M. White-Greenwald	Better bone density reporting: T-score report versus fracture risk report with outcome analysis	Am J Manag Care	2003	9(10)	665-70.	Not relevant to the subject
952. Nandram, B., et al.	Bayesian non-response models for categorical data from small areas: an application to BMD and age	Stat Med	2005	24(7)	1047-74.	Not relevant to the subject
819. Broendum, E., et al.	Barriers for recruitment of patients with chronic obstructive pulmonary disease to a controlled telemedicine trial	Health informatics journal	2018	24(2)	216‐224.	Duplicate records
176. Broendum, E., et al.	Barriers for recruitment of patients with chronic obstructive pulmonary disease to a controlled telemedicine trial	Health informatics journal	2018	24(2)(	216-224.	Not relevant to the subject
1143. Broendum, E., et al.	Barriers for recruitment of patients with chronic obstructive pulmonary disease to a controlled telemedicine trial	Health Informatics J	2018	24(2)	216-224.	Duplicate records
271. Wilton-Clark, M., et al.	Autonomy begets adherence: Patients stick with their decisions to initiate osteoporosis pharmacotherapy after attending an osteoporosis group 'educonsult' program which emphasizes shared decision-making	Journal of Bone and Mineral Research	2020	35(	258-258.	Not relevant to the subject
304. Tong, X., et al.	Automatic Osteoporosis Screening System Using Radiomics and Deep Learning from Low-Dose Chest CT Images	Bioengineering-Basel	2024	11(1)	.	Not relevant to the subject
906. Roberts, M.G., T.F. Cootes, and J.E. Adams	Automatic location of vertebrae on DXA images using random forest regression	Med Image Comput Comput Assist Interv	2012	15(Pt 3)	361-8.	Not relevant to the subject
295. van de Laarschot, D.M. and M.C. Zillikens	Atypical femur fracture in an adolescent boy treated with bisphosphonates for X-linked osteoporosis based on PLS3 mutation	Bone	2016	91(	148-151.	Not relevant to the subject
773. Billington, E.O., A.L. Feasel, and G.A. Kline	At Odds About the Odds: Women's Choices to Accept Osteoporosis Medications Do Not Closely Agree with Physician-Set Treatment Thresholds	Journal of General Internal Medicine	2020	35(1)	276-282.	Not relevant to the subject
1381. Billington, E.O., A.L. Feasel, and G.A. Kline	At Odds About the Odds: Women's Choices to Accept Osteoporosis Medications Do Not Closely Agree with Physician-Set Treatment Thresholds	JGIM: Journal of General Internal Medicine	2020	35(1)	276-282.	Duplicate records
874. Shariatzadeh, H., A. Dashtbozorg, and N. Gorjizadeh	Association of distal radial fracture with comorbidities: model development and validation	Injury	2024	55(7)	111607.	Duplicate records
32. Shariatzadeh, H., A. Dashtbozorg, and N. Gorjizadeh	Association of distal radial fracture with comorbidities: model development and validation	Injury	2024	55(7) (no pagination)(	.	Not relevant to the subject
944. Nilsson, S.E., et al.	Association of biochemical values with morbidity in the elderly: a population-based Swedish study of persons aged 82 or more years	Scand J Clin Lab Invest	2003	63(7-8)	457-66.	Not relevant to the subject
40. Rodriguez, J.A., et al.	Association between the use of clinical decision support and performance on quality measures by primary care providers: Evidence from the meaningful use and physician quality reporting system programs	Journal of General Internal Medicine	2019	34(2 Supplement)(	S138.	Wrong patient population
772. Billington, E.O., et al.	Assessment of the Osteoporosis Pharmacotherapy Decision-Making Process Among Postmenopausal Women	Journal of Bone and Mineral Research	2023	38(	263-264.	Not relevant to the subject
1275. Kanis, J.A., et al.	Assessment of fracture risk	European Journal of Radiology	2009	71(3)	392-397.	Not relevant to the subject
869. Simmons, A., et al.	Assessment of changes in dual-energy X-ray absorptiometry performance following a system upgrade	Nucl Med Commun	1996	17(4)	331-41.	Not relevant to the subject
293. Vasikaran, S.	Assessment of bone turnover in osteoporosis: harmonization of the total testing process	Clinical Chemistry and Laboratory Medicine	2018	56(10)	1603-1607.	Not relevant to the subject
203. Woloshin, S., et al.	Assessing values for health: Numeracy matters	Medical Decision Making	2001	21(5)(	382-390.	Not relevant to the subject
1325. Francesco, L., et al.	Assessing Risk of Osteoporotic Fractures in Primary Care: Development and Validation of the FRA-HS Algorithm	Calcified Tissue International	2017	100(6)	537-549.	Not relevant to the subject
296. Urdahl, H., A. Manca, and M.J. Sculpher	Assessing generalisability in model-based economic evaluation studies: a structured review in osteoporosis	PharmacoEconomics	2006	24(12)	1181-97.	Not relevant to the subject
690. Davison, K.S., et al.	Assessing Fracture Risk and Effects of Osteoporosis Drugs: Bone Mineral Density and Beyond	American Journal of Medicine	2009	122(11)	992-997.	Not relevant to the subject
307. Thiel, R., M. Viceconti, and K. Stroetmann	Assessing biocomputational modelling in transforming clinical guidelines for osteoporosis management	Studies in health technology and informatics	2011	169(	432-6.	Duplicate records
18. Thiel, R., M. Viceconti, and K. Stroetmann	Assessing biocomputational modelling in transforming clinical guidelines for osteoporosis management	Studies in Health Technology and Informatics	2011	Conference: 23rd International Conference of the European Federation for Medical Informatics, MIE 2011. Oslo Norway. Conference Publication: (var.pagings). 169(	432-436.	Not relevant to the subject
1357. Moen, A., et al.	Assessing biocomputational modelling in transforming clinical guidelines for osteoporosis management	Studies in Health Technology & Informatics	2011	169(	432-436.	Duplicate records
571. Jin, N., et al.	Assess the discrimination of Achilles InSight calcaneus quantitative ultrasound device for osteoporosis in Chinese women: Compared with dual energy X-ray absorptiometry measurements	European Journal of Radiology	2010	76(2)	265-268.	Not relevant to the subject
862. Souberbielle, J.C., et al.	Assay-specific decision limits for two new automated parathyroid hormone and 25-hydroxyvitamin D assays	Clin Chem	2005	51(2)	395-400.	Not relevant to the subject
523. Klemt, C., et al.	Artificial Neural Networks Can Predict Early Failure of Cementless Total Hip Arthroplasty in Patients With Osteoporosis	Journal of the American Academy of Orthopaedic Surgeons	2022	30(10)	467-475.	Not relevant to the subject
44. Priyadarshini, S.R. and P.K. Sahoo	Artificial intelligence: the future in dentistry	Indian Journal of Forensic Medicine and Toxicology	2020	14(4)(	8168-8171.	Not relevant to the subject
655. Fasihi, L., et al.	Artificial intelligence used to diagnose osteoporosis from risk factors in clinical data and proposing sports protocols	Scientific Reports	2022	12(1)	.	Not relevant to the subject
121. Hasanzad, M., et al.	Artificial intelligence perspective in the future of endocrine diseases	Journal of Diabetes and Metabolic Disorders	2022	21(1)(	971-978.	Not relevant to the subject
1061. Hasanzad, M., et al.	Artificial intelligence perspective in the future of endocrine diseases	J Diabetes Metab Disord	2022	21(1)	971-978.	Duplicate records
1080. Ganz, P.A., et al.	Are older breast carcinoma survivors willing to take hormone replacement therapy?	Cancer	1999	86(5)	814-20.	Not relevant to the subject
507. Lee, J.-H., et al.	Are glucocorticoid-induced osteoporosis recommendations sufficient to determine antiosteoporotic treatment for patients with rheumatoid arthritis?	Korean Journal of Internal Medicine	2014	29(4)	509-515.	Not relevant to the subject
1003. Lee, J.H., et al.	Are glucocorticoid-induced osteoporosis recommendations sufficient to determine antiosteoporotic treatment for patients with rheumatoid arthritis?	Korean J Intern Med	2014	29(4)	509-15.	Duplicate records
1260. Rajput, V.K., J. Dowie, and M.K. Kaltoft	Are Clinical Decision Support Systems Compatible with Patient-Centred Care?...30th Medical Informatics Europe Conference	Studies in Health Technology & Informatics	2020	270(	532-536.	Duplicate records
922. Rajput, V.K., J. Dowie, and M.K. Kaltoft	Are Clinical Decision Support Systems Compatible with Patient-Centred Care?	Stud Health Technol Inform	2020	270(	532-536.	Duplicate records
43. Rajput, V.K., J. Dowie, and M.K. Kaltoft	Are Clinical Decision Support Systems Compatible with Patient-Centred Care?	Studies in health technology and informatics	2020	270(	532-536.	Wrong patient population
76. Marion-Moffet, H., C. Bocti, and F. Evoy	Appropriateness of MRI Requests for Low Back Pain and Neck Pain	Canadian Journal of Neurological Sciences	2023	50(2)(	262-265.	Not relevant to the subject
778. Beattie, K.A., et al.	Appropriate Osteoporosis Treatment by Family Physicians in Response to FRAX vs CAROC Reporting: Results From a Randomized Controlled Trial	Journal of Clinical Densitometry	2014	17(4)	458-465.	Not relevant to the subject
1255. Shonnard, N.H., et al.	Appropriate Management of Vertebral Fragility Fractures: Development of a Pathway Based on a Vertebral Compression Fracture Registry	Pain Physician	2020	23(4)	E343-E352.	Not relevant to the subject
907. Rios, L.P., et al.	Approach to diagnosing celiac disease in patients with low bone mineral density or fragility fractures: multidisciplinary task force report	Can Fam Physician	2013	59(10)	1055-61, e441-8.	Not relevant to the subject
1347. Rios, L.P., et al.	Approach to diagnosing celiac disease in patients with low bone mineral density or fragility fractures: multidisciplinary task force report	Canadian Family Physician / Médecin de Famille Canadien	2013	59(10)	1055-1061.	Duplicate records
206. This, P. and C. Cormier	Approach of menopause in women at risk of breast cancer. [French]	Gynecologie Obstetrique et Fertilite	2002	30(2)(	101-113.	Wrong patient population
988. Lin, J.W., et al.	Applying a multiple screening program aided by a guideline-driven computerized decision support system - a pilot experience in Yun-Lin, Taiwan	J Formos Med Assoc	2007	106(1)	58-68.	Duplicate records
218. Lin, J.W., et al.	Applying a multiple screening program aided by a guideline-driven computerized decision support system - A pilot experience in Yun-Lin, Taiwan	Journal of the Formosan Medical Association	2007	106(1)(	58-68.	Wrong patient population
541. Kastner, M. and S.E. Straus	Application of the Knowledge-to-Action and Medical Research Council frameworks in the development of an osteoporosis clinical decision support tool	Journal of Clinical Epidemiology	2012	65(11)	1163-1170.	Duplicate records
1364. Kastner, M. and S.E. Straus	Application of the Knowledge-to-Action and Medical Research Council frameworks in the development of an osteoporosis clinical decision support tool	Journal of Clinical Epidemiology	2012	65(11)	1163-1170.	Duplicate records
1024. Kastner, M. and S.E. Straus	Application of the Knowledge-to-Action and Medical Research Council frameworks in the development of an osteoporosis clinical decision support tool	J Clin Epidemiol	2012	65(11)	1163-70.	Duplicate records
102. Kastner, M. and S.E. Straus	Application of the Knowledge-to-Action and Medical Research Council frameworks in the development of an osteoporosis clinical decision support tool	Journal of Clinical Epidemiology	2012	65(11)(	1163-1170.	Not relevant to the subject
990. Liao, P.H., Y.C. Tsuei, and W. Chu	Application of Machine Learning in Developing Decision-Making Support Models for Decompressed Vertebroplasty	Healthcare (Basel)	2022	10(2)	.	Wrong patient population
340. Shim, J.-G., et al.	Application of machine learning approaches for osteoporosis risk prediction in postmenopausal women	Archives of Osteoporosis	2020	15(1)	.	Wrong patient population
266. Wu, X., et al.	Application of machine learning algorithms to predict osteoporosis in postmenopausal women with type 2 diabetes mellitus	Journal of Endocrinological Investigation	2023	46(12)	2535-2546.	Wrong patient population
148. Du, J., et al.	Application of intelligent X-ray image analysis in risk assessment of osteoporotic fracture of femoral neck in the elderly	Mathematical biosciences and engineering : MBE	2023	20(1)(	879-893.	Not relevant to the subject
1100. Du, J., et al.	Application of intelligent X-ray image analysis in risk assessment of osteoporotic fracture of femoral neck in the elderly	Math Biosci Eng	2023	20(1)	879-893.	Duplicate records
928. Post, T.M., et al.	Application of a mechanism-based disease systems model for osteoporosis to clinical data	J Pharmacokinet Pharmacodyn	2013	40(2)	143-56.	Not relevant to the subject
77. Marco-Pascual, C., et al.	Applicability of frax in clinical practice: 10-year results	Arthritis and Rheumatology	2019	71(Supplement 10)(	3921-3922.	Not relevant to the subject
374. Reginster, J.-Y.	Antifracture Efficacy of Currently Available Therapies for Postmenopausal Osteoporosis	Drugs	2011	71(1)	65-78.	Not relevant to the subject
789. Aouache, M., et al.	Anterior osteoporosis classification in cervical vertebrae using fuzzy decision tree	Multimedia Tools and Applications	2018	77(3)	4011-4045.	Not relevant to the subject
891. Sanders, K.M., et al.	Annual high-dose vitamin D3 and mental well-being: randomised controlled trial	Br J Psychiatry	2011	198(5)	357-64.	Not relevant to the subject
339. Shim, Y.-H., et al.	Analysis of Factors Associated with the Postoperative Healing of Medication-Related Osteonecrosis of the Jaw in Patients with Osteoporosis	Journal of Clinical Medicine	2021	10(16)	.	Not relevant to the subject
833. Wen, C.C. and C.T. Lin	Analysis of current status data with missing covariates	Biometrics	2011	67(3)	760-9.	Not relevant to the subject
438. Meyer, G., A. Steckelberg, and I. Muhlhauser	Analysis of consumer information brochures on osteoporosis prevention and treatment	German medical science : GMS e-journal	2007	5(	Doc01-Doc01.	Not relevant to the subject
1000. Lee, S.W., et al.	Analysis of accuracy of kyphotic angle measurement for vertebral osteoporotic compression fractures	J Clin Neurosci	2007	14(10)	961-5.	Not relevant to the subject
487. Li, N., et al.	An Updated Systematic Review of Cost-Effectiveness Analyses of Drugs for Osteoporosis	Pharmacoeconomics	2021	39(2)	181-209.	Not relevant to the subject
258. Yeap, S.S., et al.	An update of the Malaysian Clinical Guidance on the management of glucocorticoid-induced osteoporosis, 2015	Osteoporosis and sarcopenia	2017	3(1)	1-7.	Not relevant to the subject
1313. Parreira, P.C.S., et al.	An overview of clinical guidelines for the management of vertebral compression fracture: a systematic review	Spine Journal	2017	17(12)	1932-1938.	Not relevant to the subject
17. Valencia, W., K. Cabrera, and V. Hsu	An intervention model to reduce falls in older adults at high risk	Journal of the American Geriatrics Society	2020	68(SUPPL 1)(	S137.	Not relevant to the subject
239. Ziebart, C., et al.	An Interpretive Descriptive Approach to Understanding Osteoporosis Management from the Perspective of People at Risk of Fracturing	Patient Preference and Adherence	2022	16(	1673-1686.	Not relevant to the subject
400. Patel, R., G.M. Blake, and I. Fogelman	An evaluation of the United Kingdom National Osteoporosis Society position statement on the use of peripheral dual-energy X-ray absorptiometry	Osteoporosis international : a journal established as result of cooperation between the European Foundation for Osteoporosis and the National Osteoporosis Foundation of the USA	2004	15(6)	497-504.	Not relevant to the subject
1012. Kristensen, S.B., et al.	An enhanced version of FREM (Fracture Risk Evaluation Model) using national administrative health data: analysis protocol for development and validation of a multivariable prediction model	Diagn Progn Res	2023	7(1)	19.	Not relevant to the subject
157. Dawood, N.B., et al.	An Electronic Medical Record-Based Decision Support Tool for the Diagnosis of Primary Hyperparathyroidism	JAMA Internal Medicine	2022	182(9)(	1000-1002.	Wrong patient population
897. Rothert, M.L., et al.	An educational intervention as decision support for menopausal women	Res Nurs Health	1997	20(5)	377-87.	Duplicate records
810. Rothert, M.L., et al.	An educational intervention as decision support for menopausal women	Research in nursing & health	1997	20(5)	377‐387.	Duplicate records
211. Rothert, M.L., et al.	An educational intervention as decision support for menopausal women	Research in nursing & health	1997	20(5)(	377-387.	Wrong patient population
942. Nshimyumukiza, L., et al.	An economic evaluation: Simulation of the cost-effectiveness and cost-utility of universal prevention strategies against osteoporosis-related fractures	J Bone Miner Res	2013	28(2)	383-94.	Duplicate records
418. Nshimyumukiza, L., et al.	An Economic Evaluation: Simulation of the Cost-Effectiveness and Cost-Utility of Universal Prevention Strategies Against Osteoporosis-Related Fractures	Journal of Bone and Mineral Research	2013	28(2)	383-394.	Not relevant to the subject
1063. Hansen, K.E., et al.	An atlas improves interobserver agreement regarding application of the ISCD vertebral body exclusion criteria	J Clin Densitom	2007	10(4)	359-64.	Not relevant to the subject
736. Camacho, P.M., et al.	AMERICAN ASSOCIATION OF CLINICAL ENDOCRINOLOGISTS/AMERICAN COLLEGE OF ENDOCRINOLOGY CLINICAL PRACTICE GUIDELINES FOR THE DIAGNOSIS AND TREATMENT OF POSTMENOPAUSAL OSTEOPOROSIS-2020 UPDATE <i>EXECUTIVE SUMMARY</i>	Endocrine Practice	2020	26(5)	564-570.	Duplicate records
735. Camacho, P.M., et al.	AMERICAN ASSOCIATION OF CLINICAL ENDOCRINOLOGISTS/AMERICAN COLLEGE OF ENDOCRINOLOGY CLINICAL PRACTICE GUIDELINES FOR THE DIAGNOSIS AND TREATMENT OF POSTMENOPAUSAL OSTEOPOROSIS-2020 UPDATE	Endocrine Practice	2020	26(	1-46.	Duplicate records
737. Camacho, P.M., et al.	AMERICAN ASSOCIATION OF CLINICAL ENDOCRINOLOGISTS AND AMERICAN COLLEGE OF ENDOCRINOLOGY CLINICAL PRACTICE GUIDELINES FOR THE DIAGNOSIS AND TREATMENT OF POSTMENOPAUSAL OSTEOPOROSIS-2016 <i>EXECUTIVE SUMMARY</i>	Endocrine Practice	2016	22(9)	1111-1118.	Duplicate records
738. Camacho, P.M., et al.	AMERICAN ASSOCIATION OF CLINICAL ENDOCRINOLOGISTS AND AMERICAN COLLEGE OF ENDOCRINOLOGY CLINICAL PRACTICE GUIDELINES FOR THE DIAGNOSIS AND TREATMENT OF POSTMENOPAUSAL OSTEOPOROSIS-2016	Endocrine Practice	2016	22(	1-42.	Not relevant to the subject
483. Lindsay, R.	Alternative strategies for prevention of postmenopausal osteoporosis	Public health reports (Washington, D.C. : 1974)	1989	104 Suppl(	66-70.	Not relevant to the subject
370. Reid, D.M., et al.	Alendronic acid produces greater effects than risedronic acid on bone density and turnover in postmenopausal women with osteoporosis : results of FACTS -international	Clinical drug investigation	2006	26(2)	63-74.	Not relevant to the subject
918. Ravn, P., et al.	Alendronate and estrogen-progestin in the long-term prevention of bone loss: four-year results from the early postmenopausal intervention cohort study. A randomized, controlled trial	Ann Intern Med	1999	131(12)	935-42.	Wrong patient population
1307. Senay, A., et al.	Agreement between physicians' and nurses' clinical decisions for the management of the fracture liaison service (4iFLS): the Lucky Bone™ program	Osteoporosis International	2016	27(4)	1569-1576.	Wrong patient population
380. Ratnasingam, J., et al.	Age-dependent FRAX-based assessment and intervention thresholds for therapeutic decision making in osteoporosis in the Malaysian population	Archives of Osteoporosis	2024	19(1)	.	Not relevant to the subject
714. Cipriani, C., et al.	Adverse effects of media reports on the treatment of osteoporosis	Journal of Endocrinological Investigation	2018	41(12)	1359-1364.	Not relevant to the subject
538. Kennel, K.A. and M.T. Drake	Adverse Effects of Bisphosphonates: Implications for Osteoporosis Management	Mayo Clinic Proceedings	2009	84(7)	632-638.	Not relevant to the subject
24. Sun, Z., et al.	Adversarial reinforcement learning for dynamic treatment regimes	Journal of Biomedical Informatics	2023	137(no pagination)(	.	Not relevant to the subject
1328. Davidson, H.E.	Advancing Our Decision Making	Consultant Pharmacist	2017	32(3)	124-124.	Not relevant to the subject
301. Tse, J.J., et al.	Advancements in Osteoporosis Imaging, Screening, and Study of Disease Etiology	Current Osteoporosis Reports	2021	19(5)	532-541.	Not relevant to the subject
992. Li, W. and Y. Qu	Adjustment for the measurement error in evaluating biomarkers	Stat Med	2010	29(22)	2338-46.	Not relevant to the subject
501. Lekkerkerker, F., et al.	Adherence to treatment of osteoporosis: a need for study	Osteoporosis international : a journal established as result of cooperation between the European Foundation for Osteoporosis and the National Osteoporosis Foundation of the USA	2007	18(10)	1311-7.	Not relevant to the subject
314. Talevski, J. and R.M. Daly	Additional Insights on the Osteoporosis Care Gap	Journal of Bone and Mineral Research	2023	38(4)	615-616.	Not relevant to the subject
589. Huang, R., et al.	Acupoint injection treatment for primary osteoporosis A systematic review and meta-analysis of randomized controlled trials protocol	Medicine	2019	98(32)	.	Not relevant to the subject
439. Mendoza Garcés, F., et al.	Actualización en el tratamiento de la osteoporosis: algoritmo de decisión: manejo desde una unidad del dolor (2.ª parte)	Revista de la Sociedad Española del Dolor	2015	22(2)	73-79.	not available
1264. Ortega-Briones, A., S. Smith, and M. Rickman	Acetabular Fractures in the Elderly: Midterm Outcomes of Column Stabilisation and Primary Arthroplasty	BioMed Research International	2017	2017(	1-6.	Not relevant to the subject
986. Liu, P.Y., Y. Lu, and H.W. Deng	Accurate haplotype inference for multiple linked single-nucleotide polymorphisms using sibship data	Genetics	2006	174(1)	499-509.	Not relevant to the subject
607. Hanson, H.M., et al.	Accounts of health risk assessment survey administration in the Catch a Break Program: the social construction of osteoporosis risk identification and need for intervention	Archives of Osteoporosis	2021	16(1)	.	Not relevant to the subject
1203. 徐浩, et al.	Access数据库软件在双能X线骨密度仪数据管理中的应用	暨南大学学报·自然科学与医学版	2006	4)	.	Not relevant to the subject
110. Jiang, C., E. Peters, and L. Fraenkel	Accessing positive (but not negative) online reviews is associated with increased willingness to take medication	Arthritis and Rheumatology. Conference: American College of Rheumatology/Association of Rheumatology Health Professionals Annual Scientific Meeting, ACR/ARHP	2017	69(Supplement 10)	.	Not relevant to the subject
676. Dolan, A.L., et al.	Access to bone densitometry increases general practitioners' prescribing for osteoporosis in steroid treated patients	Annals of the rheumatic diseases	2004	63(2)	183-6.	Not relevant to the subject
965. McCormack, J.	Absolute vs. relative numbers in evaluating drug therapy	Am Fam Physician	2001	63(10)	1913-4, 1916.	Not relevant to the subject
908. Ringe, J.D. and J.G. Doherty	Absolute risk reduction in osteoporosis: assessing treatment efficacy by number needed to treat	Rheumatol Int	2010	30(7)	863-9.	Not relevant to the subject
1154. Blake, G.M., K.M. Knapp, and I. Fogelman	Absolute fracture risk varies with bone densitometry technique used. A theoretical and in vivo study of fracture cases	J Clin Densitom	2002	5(2)	109-16.	Wrong patient population
692. Dash, A.S., et al.	Abnormal microarchitecture and stiffness in postmenopausal women with isolated osteoporosis at the 1/3 radius	Bone	2020	132(	.	Not relevant to the subject
349. Salter, C., et al.	Abandoned Acid? Understanding Adherence to Bisphosphonate Medications for the Prevention of Osteoporosis among Older Women: A Qualitative Longitudinal Study	Plos One	2014	9(1)	.	Not relevant to the subject
208. Saver, B.G., et al.	A tale of two studies: The importance of setting, subjects and context in two randomized, controlled trials of a web-based decision support for perimenopausal and postmenopausal health decisions	Patient Education and Counseling	2007	66(2)(	211-222.	Wrong patient population
477. Little, E.A. and M.P. Eccles	A systematic review of the effectiveness of interventions to improve post-fracture investigation and management of patients at risk of osteoporosis	Implementation Science	2010	5(	.	Not relevant to the subject
1342. Si, L., T. Winzenberg, and A. Palmer	A systematic review of models used in cost-effectiveness analyses of preventing osteoporotic fractures	Osteoporosis International	2014	25(1)	51-60.	Not relevant to the subject
169. Carpenter, J.S., J.L. Studts, and M.M. Byrne	A systematic review of menopausal symptom management decision aid trials	Maturitas	2011	69(1)(	11-21.	Wrong patient population
1134. Carpenter, J.S., J.L. Studts, and M.M. Byrne	A systematic review of menopausal symptom management decision aid trials	Maturitas	2011	69(1)	11-21.	Duplicate records
559. Kanis, J.A., et al.	A systematic review of intervention thresholds based on FRAX A report prepared for the National Osteoporosis Guideline Group and the International Osteoporosis Foundation	Archives of Osteoporosis	2016	11(1)	.	Not relevant to the subject
599. Hiligsmann, M., et al.	A Systematic Review of Cost-Effectiveness Analyses of Drugs for Postmenopausal Osteoporosis	Pharmacoeconomics	2015	33(3)	205-224.	Not relevant to the subject
1324. Hiligsmann, M., et al.	A systematic review of cost-effectiveness analyses of drugs for postmenopausal osteoporosis	PharmacoEconomics	2015	33(3)	205-224.	Duplicate records
1253. Tai, K., et al.	A Survey for End-Stage Ankle Arthritis Treatment: Ankle Arthrodesis Versus Ankle Arthroplasty	Journal of Foot & Ankle Surgery	2020	59(2)	330-336.	Not relevant to the subject
257. Yeap, S.S., et al.	A summary of the Malaysian Clinical Guidance on the management of postmenopausal and male osteoporosis, 2015	Osteoporosis and sarcopenia	2016	2(1)	1-12.	Not relevant to the subject
89. Liu, F. and E.Y.K. Ng	A special section on the methods and technology of biomedical imaging and its application in diagnosis and treatment	Journal of Medical Imaging and Health Informatics	2015	5(8)(	1695-1697.	Not relevant to the subject
484. Lindsay, J.R., G. Lawrenson, and S. English	A service evaluation of e-triage in the osteoporosis outpatient clinic-an effective tool to improve patient access?	Archives of Osteoporosis	2020	15(1)	.	Not relevant to the subject
612. Hampson, G., et al.	A review and perspective on the assessment, management and prevention of fragility fractures in patients with osteoporosis and chronic kidney disease	Endocrine	2021	73(3)	509-529.	Not relevant to the subject
719. Christensen, P.M., et al.	A randomized trial of laypersons' perception of the benefit of osteoporosis therapy: number needed to treat versus postponement of hip fracture	Clinical therapeutics	2003	25(10)	2575-85.	Not relevant to the subject
417. O'Gradaigh, D., et al.	A prospective study of discordance in diagnosis of osteoporosis using spine and proximal femur bone densitometry	Osteoporosis international : a journal established as result of cooperation between the European Foundation for Osteoporosis and the National Osteoporosis Foundation of the USA	2003	14(1)	13-8.	Not relevant to the subject
1250. Whitehead, D., et al.	A preventive health education programme for osteoporosis	Journal of Advanced Nursing (Wiley-Blackwell)	2004	47(1)	15-24.	Not relevant to the subject
273. Whitehead, D., et al.	A preventative health education programme for osteoporosis	Journal of advanced nursing	2004	47(1)	15-24.	Not relevant to the subject
1300. Whitehead, D., et al.	A preventative health education programme for osteoporosis	Journal of Advanced Nursing (Wiley-Blackwell)	2004	47(1)	15-24.	Duplicate records
215. Oakley, S. and T. Walley	A pilot study assessing the effectiveness of a decision aid on patient adherence with oral bisphosphonate medication	Pharmaceutical Journal	2006	276(7399)(	536-538.	Not relevant to the subject
868. Smallwood, A.J., et al.	A pilot randomized controlled trial of a decision aid with tailored fracture risk tool delivered via a patient portal	Osteoporos Int	2017	28(2)	567-576.	Duplicate records
809. Schapira, M., et al.	A pilot randomized controlled trial of a decision aid with tailored fracture risk tool delivered via a patient portal	Osteoporosis international	2017	28(2)	567‐576.	Duplicate records
807. Smallwood, A.J., et al.	A pilot randomized controlled trial of a decision aid with tailored fracture risk tool delivered via a patient portal	Osteoporosis international	2017	28(2)	567‐576.	Duplicate records
28. Smallwood, A.J., et al.	A pilot randomized controlled trial of a decision aid with tailored fracture risk tool delivered via a patient portal	Osteoporosis International	2017	28(2)(	567-576.	Included literature
1345. Schapira, M., et al.	A pilot randomized controlled trial of a decision aid with tailored fracture risk tool delivered via a patient portal	Osteoporosis International	2017	28(2)	567-576.	Duplicate records
1314. Nelson Farley, J.	A pilot quality improvement project to introduce utilization of an electronic bone health order set in a population of hospitalized pediatric patients identified at risk for fractures	Pilot Quality Improvement Project to Introduce Utilization of an Electronic Bone Health Order Set in a Population of Hospitalized Pediatric Patients Identified At Risk for Fractures	2016		1-1.	Wrong patient population
1069. Gross, E.R., et al.	A personalized medicine approach for Asian Americans with the aldehyde dehydrogenase 2*2 variant	Annu Rev Pharmacol Toxicol	2015	55(	107-27.	Not relevant to the subject
227. Ettinger, B.	A personal perspective on fracture risk assessment tools	Menopause	2008	15(5)(	1023-1026.	Not relevant to the subject
1094. Ettinger, B.	A personal perspective on fracture risk assessment tools	Menopause	2008	15(5)	1023-6.	Duplicate records
37. Schnipper, J.L., et al.	A personal health record module improves documentation of family history	Journal of General Internal Medicine	2011	1)(	S166.	Not relevant to the subject
822. Zhuang, Y., et al.	A novel rank-based non-parametric method for longitudinal ordinal data	Stat Methods Med Res	2018	27(9)	2775-2794.	Not relevant to the subject
312. Tang, Y., et al.	A novel primary osteoporosis screening tool (POST) for adults aged 50 years and over	Endocrine	2023	82(1)	190-200.	Not relevant to the subject
329. Soreskog, E., et al.	A novel economic framework to assess the cost-effectiveness of bone-forming agents in the prevention of fractures in patients with osteoporosis	Osteoporosis International	2021	32(7)	1301-1311.	Not relevant to the subject
1341. Söreskog, E., et al.	A novel economic framework to assess the cost-effectiveness of bone-forming agents in the prevention of fractures in patients with osteoporosis	Osteoporosis International	2021	32(7)	1301-1311.	Duplicate records
322. Storm, N.E., et al.	A Novel Case Study of the Use of Real-World Evidence to Support the Registration of an Osteoporosis Product in China	Therapeutic Innovation & Regulatory Science	2022	56(1)	137-144.	Not relevant to the subject
1124. Chow, S.C., J. Shao, and H. Wang	A note on sample size calculation for mean comparisons based on noncentral t-statistics	J Biopharm Stat	2002	12(4)	441-56.	Not relevant to the subject
896. Roy, A.	A new classification rule for incomplete doubly multivariate data using mixed effects model with performance comparisons on the imputed data	Stat Med	2006	25(10)	1715-28.	Not relevant to the subject
128. Grani, G., L. Madeddu, and P. Velardi	A Network-Based Analysis of Disease Modules from a Taxonomic Perspective	IEEE Journal of Biomedical and Health Informatics	2022	26(4)(	1773-1781.	Not relevant to the subject
33. Shapiro Ben David, S., et al.	A Nationwide Digital Multidisciplinary Intervention Aimed at Promoting Pneumococcal Vaccination in Immunocompromised Patients	Vaccines	2023	11(8) (no pagination)(	.	Not relevant to the subject
644. Fuzzell, L.N., et al.	A Mixed Methods Study Exploring Older Womens' Attitudes Toward Osteoporosis Medications: Adapting a Health Communication Framework	Women's health reports (New Rochelle, N.Y.)	2020	1(1)	102-113.	Not relevant to the subject
1083. Fuzzell, L.N., et al.	A Mixed Methods Study Exploring Older Womens' Attitudes Toward Osteoporosis Medications: Adapting a Health Communication Framework	Womens Health Rep (New Rochelle)	2020	1(1)	102-113.	Duplicate records
1057. He, Y.F., et al.	A method for estimating the uncertainty of future bone mass	Bone	1992	13(3)	243-7.	Not relevant to the subject
6. Wright, A., et al.	A method and knowledge base for automated inference of patient problems from structured data in an electronic medical record	Journal of the American Medical Informatics Association	2011	18(6)(	859-867.	Not relevant to the subject
1178. Altman, D.G.	A meta-analysis of hormone replacement therapy for fracture prevention	Jama	2001	286(17)	2096-7.	Not relevant to the subject
260. Yang, Q., et al.	A Machine Learning-Based Preclinical Osteoporosis Screening Tool (POST): Model Development and Validation Study	JMIR aging	2023	6(	e46791-e46791.	Not relevant to the subject
544. Kastner, M., et al.	A knowledge translation tool improved osteoporosis disease management in primary care: an interrupted time series analysis	Implementation Science	2014	9(	.	Not relevant to the subject
12. Weerawat, W., J. Pichitlamken, and P. Subsombat	A generic discrete-event simulation model for outpatient clinics in a large public hospital	Journal of Healthcare Engineering	2013	4(2)(	285-305.	Not relevant to the subject
132. Gogebakan, K., et al.	A drug prescription recommendation system based on novel DIAKID ontology and extensive semantic rules	Health Information Science and Systems	2024	12(1) (no pagination)(	.	Not relevant to the subject
722. Cheng, L., et al.	A diagnostic approach integrated multimodal radiomics with machine learning models based on lumbar spine CT and X-ray for osteoporosis	Journal of Bone and Mineral Metabolism	2023	41(6)	877-889.	Not relevant to the subject
788. Arboleya, L., et al.	A Delphi consensus on the management of Spanish patients with osteoporosis at high risk of fracture: OSARIDELPHI study	Archives of Osteoporosis	2023	18(1)	.	Not relevant to the subject
79. Mammadhasanov, R.M., G.R. Fataliyeva, and S.S. Safarova	A decision support system for screening diagnosis of bone disorders in diabetes. [Russian]	Azerbaijan Medical Journal	2020	3)	49-53.	Wrong patient population
535. Khanna, V.V., et al.	A decision support system for osteoporosis risk prediction using machine learning and explainable artificial intelligence	Heliyon	2023	9(12)	.	Included literature
1022. Khanna, V.V., et al.	A decision support system for osteoporosis risk prediction using machine learning and explainable artificial intelligence	Heliyon	2023	9(12)	e22456.	Duplicate records
139. Gagne, M., et al.	A decision aid to drive adherence to controller treatments in mild asthma: A rapid-cycle design study	Pharmacoepidemiology and Drug Safety	2021	30(SUPPL 1)(	123.	Wrong patient population
847. Utian, W.H.	A decade post WHI, menopausal hormone therapy comes full circle--need for independent commission	Climacteric	2012	15(4)	320-5.	Not relevant to the subject
892. Sander, B., et al.	A coordinator program in post-fracture osteoporosis management improves outcomes and saves costs	J Bone Joint Surg Am	2008	90(6)	1197-205.	Duplicate records
347. Sander, B., et al.	A coordinator program in post-fracture osteoporosis management improves outcomes and saves costs	Journal of Bone and Joint Surgery-American Volume	2008	90A(6)	1197-1205.	Not relevant to the subject
1346. Sander, B., et al.	A coordinator program in post-fracture osteoporosis management improves outcomes and saves costs	Journal of Bone & Joint Surgery, American Volume	2008	90(6)	1197-1205.	Duplicate records
860. Stedman, M.R., et al.	A comparison of statistical approaches for physician-randomized trials with survival outcomes	Contemp Clin Trials	2012	33(1)	104-15.	Not relevant to the subject
836. Wang, W., P. Jones, and D. Partridge	A comparative study of feature-salience ranking techniques	Neural Comput	2001	13(7)	1603-23.	Not relevant to the subject
284. Waleska Simoes, P., et al.	A Comparative Study of Bayes Net, Naive Bayes and Averaged One-Dependence Estimators for Osteoporosis Analysis	Studies in health technology and informatics	2015	216(	1075-1075.	Duplicate records
13. Waleska Simoes, P., et al.	A Comparative Study of Bayes Net, Naive Bayes and Averaged One-Dependence Estimators for Osteoporosis Analysis	Studies in health technology and informatics	2015	216(	1075.	Not relevant to the subject
871. Sheridan, S.L., et al.	A Comparative Effectiveness Trial of Alternate Formats for Presenting Benefits and Harms Information for Low-Value Screening Services: A Randomized Clinical Trial	JAMA Intern Med	2016	176(1)	31-41.	Duplicate records
808. Sheridan, S.L., et al.	A Comparative Effectiveness Trial of Alternate Formats for Presenting Benefits and Harms Information for Low-Value Screening Services: a Randomized Clinical Trial	JAMA internal medicine	2016	176(1)	31‐41.	Not relevant to the subject
1343. Sheridan, S.L., et al.	A Comparative Effectiveness Trial of Alternate Formats for Presenting Benefits and Harms Information for Low-Value Screening Services: A Randomized Clinical Trial	JAMA Internal Medicine	2016	176(1)	31-40.	Duplicate records
30. Sheridan, S.L., et al.	A comparative effectiveness trial of alternate formats for presenting benefits and harms information for low-value screening services a randomized clinical trial	JAMA Internal Medicine	2016	176(1)(	31-40.	Duplicate records
360. Roux, C., et al.	A clinical tool to determine the necessity of spine radiography in postmenopausal women with osteoporosis presenting with back pain	Annals of the rheumatic diseases	2007	66(1)	81-5.	Not relevant to the subject
613. Halldorsson, B.V., et al.	A Clinical Decision Support System for the Diagnosis, Fracture Risks and Treatment of Osteoporosis (vol 2015, 189769, 2015)	Computational and Mathematical Methods in Medicine	2017	2017(	.	Duplicate records
614. Halldorsson, B.V., et al.	A Clinical Decision Support System for the Diagnosis, Fracture Risks and Treatment of Osteoporosis	Computational and Mathematical Methods in Medicine	2015	2015(	.	Duplicate records
122. Halldorsson, B.V., et al.	A clinical decision support system for the diagnosis, fracture risks and treatment of osteoporosis	Computational and Mathematical Methods in Medicine	2015	2015(no pagination)(	.	Included literature
1066. Halldorsson, B.V., et al.	A clinical decision support system for the diagnosis, fracture risks and treatment of osteoporosis	Comput Math Methods Med	2015	2015(	189769.	Duplicate records
1058. Hawker, G., et al.	A clinical decision rule to enhance targeted bone mineral density testing in healthy mid-life women	Osteoporos Int	2012	23(7)	1931-8.	Wrong patient population
1455. 蒋翠萍, et al.	68Ga-PSMA-11PET/CT对未经治疗前列腺癌的临床决策的影响	临床泌尿外科杂志	2018	33(7)	551-555.	Not relevant to the subject
388. Prakash, U., et al.	4x-expert systems for early prediction of osteoporosis using multi-model algorithms	Measurement	2021	180(	.	Not relevant to the subject
1206. 谢灵 and 李振江	40岁以上人群骨量检测数据统计分析	中国现代医药杂志	2010	7)	.	Not relevant to the subject
1298. Akgundogdu, A., et al.	3D Image Analysis and Artificial Intelligence for Bone Disease Classification	Journal of Medical Systems	2010	34(5)	815-828.	Not relevant to the subject
324. Stephens, M.H., et al.	3-D bone models to improve treatment initiation among patients with osteoporosis: A randomised controlled pilot trial	Psychology & health	2016	31(4)	487-97.	Not relevant to the subject
587. Humphrey, M.B., et al.	2022 American College of Rheumatology Guideline for the Prevention and Treatment of Glucocorticoid-Induced Osteoporosis	Arthritis Care & Research	2023	75(12)	2405-2419.	Not relevant to the subject.
750. Buckley, L., et al.	2017 American College of Rheumatology Guideline for the Prevention and Treatment of Glucocorticoid-Induced Osteoporosis	Arthritis Care & Research	2017	69(8)	1095-1110.	Duplicate records
749. Buckley, L., et al.	2017 American College of Rheumatology Guideline for the Prevention and Treatment of Glucocorticoid-Induced Osteoporosis	Arthritis & Rheumatology	2017	69(8)	1521-1537.	Duplicate records
795. Al-Saleh, Y., et al.	2015 Guidelines for Osteoporosis in Saudi Arabia: Recommendations from the Saudi Osteoporosis Society	Annals of Saudi Medicine	2015	35(1)	1-12.	Not relevant to the subject.
1231. 李庆, et al.	2006－2015年我国已注册保健食品现状分析	食品科学	2017	38(3)	.	Not relevant to the subject.
1407.	《中国实用妇科与产科杂志》2014年各期中心内容预告	中国实用妇科与产科杂志	2013	29(11)	890.	Duplicate records
1406.	《中国实用妇科与产科杂志》2014年各期中心内容预告	中国实用妇科与产科杂志	2013	29(08)	652.	Not relevant to the subject.
1405.	《中国实用妇科与产科杂志》2014年各期中心内容	中国实用妇科与产科杂志	2014	30(03)	216.	Not relevant to the subject.
1163. Berrino, F.	[The resistable rise of transdermal prevention]	Epidemiol Prev	1997	21(2)	87-8.	Not relevant to the subject.
931. Pigolkin Iu, I., M.V. Fedulova, and M.A. Iurchenko	[The principal mechanisms of age-related involution of wrist bones]	Sud Med Ekspert	2012	55(6)	13-5.	Not relevant to the subject.
1180. Alekna, V., M. Tamulaitiene, and V. Būtenaite	[The impact of subclinical vertebral fractures on health-related quality of life in women with osteoporosis]	Medicina (Kaunas)	2006	42(9)	744-50.	Not relevant to the subject.
1042. Iureneva, S.V. and V.P. Smetnik	[State of the bone tissue in women of reproductive age at different periods after ovariectomy]	Akush Ginekol (Mosk)	1995	3)	41-4.	Not relevant to the subject.
821. Zołnierczuk-Kieliszek, D.U., et al.	[Social and healthy circumstances of women's decision about applying hormonal replacement therapy]	Wiad Lek	2006	59(9-10)	664-8.	Not relevant to the subject.
881. Schröder, R.J., et al.	[Short-term CT findings after osteosynthesis of fractures of the vertebral spine]	Rofo	2004	176(5)	694-703.	Not relevant to the subject.
1093. Etxebarria-Foronda, I., et al.	[SECOT-GEIOS guidelines in osteoporosis and fragility fracture. An update]	Rev Esp Cir Ortop Traumatol	2015	59(6)	373-93.	Not relevant to the subject.
1159. Bitterling, H., et al.	[Role of osteoporosis in trauma diagnostics]	Rofo	2005	177(12)	1663-9.	Not relevant to the subject.
916. Reginster, J.Y., et al.	[Prevention of osteoporosis in Liège. Evaluation of a trial between general practitioners and university specialists (1)]	Rev Med Liege	1997	52(1)	31-6.	Not relevant to the subject.
1175. Arana-Arri, E., et al.	[Prevalence of certain osteoporosis-determining habits among post menopausal women in the Basque Country, Spain, in 2003]	Rev Esp Salud Publica	2007	81(6)	647-56.	Not relevant to the subject.
882. Schneider, S., et al.	[Prevalence and correlates of osteoarthritis in Germany. Representative data from the First National Health Survey]	Orthopade	2005	34(8)	782-90.	Not relevant to the subject.
831. Wilhelm, K., et al.	[Preliminary experience with balloon kyphoplasty for the treatment of painful osteoporotic compression fractures]	Rofo	2003	175(12)	1690-6.	Not relevant to the subject.
1053. Hierholzer, J., et al.	[Percutaneous vertebroplasty -- the role of osseous phlebography]	Rofo	2005	177(3)	386-92.	Not relevant to the subject.
1077. Glüer, C.C., et al.	[Parametric biomedical imaging--what defines the quality of quantitative radiological approaches?]	Rofo	2006	178(12)	1187-201.	Not relevant to the subject.
884. Schiffhorst, G., et al.	[Pain-specific diagnosis patterns in claims data - Identification by means of classification and regression trees (CART)]	Gesundheitswesen	2010	72(6)	347-55.	Not relevant to the subject.
1122. Coaccioli, S., et al.	[Osteoporosis and anorexia nervosa: ultrasonometric and biochemical evaluation--preliminary data]	Clin Ter	2007	158(1)	17-20.	Not relevant to the subject.
1017. Kluge, G., et al.	[Osteodensitometry in children and adolescents with inflammatory bowel disease]	Rofo	2007	179(1)	58-64.	Not relevant to the subject.
914. Riancho, J.A.	[Number of patients to be treated and number of prevented fractures: clinical efficiency of osteoporosis treatment with diphosphonate alendronate]	Rev Clin Esp	1999	199(6)	349-55.	Not relevant to the subject.
1166. Bauer, J.S., et al.	[Multislice-CT for structure analysis of trabecular bone - a comparison with micro-CT and biomechanical strength]	Rofo	2004	176(5)	709-18.	Not relevant to the subject.
1164. Benucci, M., et al.	[Modifications of markers of bone resorption in patients affected by glucocorticoid induced osteoporosis (GIOP) treated with neridronate]	Recenti Prog Med	2006	97(1)	24-7.	Not relevant to the subject.
886. Savickiene, A. and A. Baranauskaite	[Influence of glucocorticoids on bone mineral density in rheumatoid arthritis and seronegative spondyloarthropathies]	Medicina (Kaunas)	2003	39(5)	448-53.	Not relevant to the subject.
863. Sosa Henríquez, M., et al.	[Genetic polymorphism of vitamin D receptor and osteoporosis]	Med Clin (Barc)	1998	110(17)	646-50.	Not relevant to the subject.
1035. Johansson, H., et al.	[FRAX--model for 10-year fracture risk assessment. Support in the treatment of osteoporosis, according to preliminary Swedish guidelines]	Lakartidningen	2011	108(7)	336-9.	Not relevant to the subject.
955. Morbidelli, C., L. Spazzafumo, and G. De Tommaso	[Evaluation of the accuracy of calcaneus bone tissue findings by a contact ultrasound system. Comparison with the most used absorptiometry methods]	Minerva Med	1998	89(5)	189-94.	Not relevant to the subject.
861. Spigset, O. and L. Slørdal	[Do statins reduce the risk of osteoporosis? Problems connected to the interpretation of scientific data]	Tidsskr Nor Laegeforen	2001	121(9)	1108-9.	Not relevant to the subject.
1043. Ismailov, S.I., et al.	[Comparative characteristics of diagnostic methods of primary hyperparathyroidism in patients with urolithiasis]	Urologiia	2002	6)	8-11.	Not relevant to the subject.
1332. Beattie, P.F.	[Commentary on] Diffusion-Weighted Magnetic Resonance Imaging of the Musculoskeletal System: An Emerging Technology With Potential to Impact Clinical Decision Making	Journal of Orthopaedic & Sports Physical Therapy	2011	41(11)	887-895.	Not relevant to the subject.
887. Savickiene, A. and A. Baranauskaite	[Changes of bone mineral density in rheumatoid arthritis]	Medicina (Kaunas)	2003	39(5)	464-8.	Not relevant to the subject.
888. Savickiene, A. and A. Baranauskaite	[Changes in bone mineral density in rheumatoid arthritis]	Medicina (Kaunas)	2002	38(2)	190-6.	Not relevant to the subject.
1034. Kamalova, N.A.	[Certain changes in mineral metabolism of patients with osteoarthrosis and osteoporosis under the influence of combined treatment]	Vopr Kurortol Fizioter Lech Fiz Kult	2011	2)	16-8.	Not relevant to the subject.
849. Thurnheer, U.	[Bone ultrasound and diagnosis of osteoporosis: correlation of 2 quantitative ultrasound methods with bone density]	Praxis (Bern 1994)	1998	87(51-52)	1828-9.	Not relevant to the subject.
1142. Brousse, C., et al.	[Bone mineral density in patients with chronic lung diseases]	Rev Mal Respir	2001	18(4 Pt 1)	411-5.	Not relevant to the subject.
1170. Aursnes, I., B. Natvig, and I.F. Tvete	[Bayesian thinking on its way into medical statistics?]	Tidsskr Nor Laegeforen	2002	122(14)	1369-72.	Not relevant to the subject.
876. Seriolo, B., et al.	[Are there any positive effects of TNF-alpha blockers on bone metabolism?]	Reumatismo	2006	58(3)	199-205.	Not relevant to the subject.
850. This, P. and C. Cormier	[Approach of menopause in women at risk for breast cancer]	Gynecol Obstet Fertil	2002	30(2)	101-13.	Not relevant to the subject.
904. Rodríguez Escolar, C., M.L. Fidalgo García, and S. Rubio Cebrián	[A cost-effectiveness analysis of alendronate compared to placebo in the prevention of hip fracture]	Aten Primaria	1999	24(7)	390-6.	Not relevant to the subject.
109. Johansson, H., et al.		Lakartidningen	2011	108(7)(	336-339.	Not relevant to the subject
763. Borgström, F., Health Economics of Osteoporosis. 2006.						Not relevant to the subject
663. Emerson, K.M., Osteoporosis Treatment Based on Fracture Risk: A Quality of Care Study. 2018.						Not relevant to the subject
594. Hisley, S.M., Osteoporosis prevention: A conceptual model. 1997.						Not relevant to the subject
582. Ito, K., Use of the Osteoporosis Self-Assessment Tool for referring older men for bone densitometry: A decision analysis. 2008.						Not relevant to the subject
563. Kälvesten, J., Automatic Image Analysis for Decision Support in Rheumatoid Arthritis and Osteoporosis. 2015.						Not relevant to the subject
562. Kämpe, A., Genetic Causes and Underlying Disease Mechanisms in Early-Onset Osteoporosis. 2020.						Not relevant to the subject
551. Kastner, M., The Development and Usability Evaluation of a Clinical Decision Support Tool for Osteoporosis Disease Management. 2010.						Not relevant to the subject
540. Keller-Baruch, J., Bringing the Genetics of Osteoporosis to the Clinic. 2019.						Not relevant to the subject
443. McGinley, A.M., Effect of Web-based computer -tailoring on women's intention to continue or begin to use hormone replacement therapy to lower their risk for osteoporosis. 2002.						Not relevant to the subject
263. Xu, Z.J., An osteoporosis intervention program for Chinese women—Knowledge, self-efficacy, and intention. 2013.						Not relevant to the subject
253. Yu, B., The Molecular and Epigenetic Regulation of Osteoblast and Osteoclast Differentiation and the Implications in Osteoporosis. 2015.						Not relevant to the subject
1467. 曹璐 and 陈佳艺, Neo-Bioscore预后评分系统在cN1,ypNO-1乳腺癌患者的新辅助化疗后区域淋巴结放疗决策中的指导价值探究, in 2018第十三届中国西部地区放射肿瘤学学术会议论文集. 2018: 成都. p. 383-384.						Not relevant to the subject.
1465. 爨（王莹）, 机械采油可视化智能决策系统及其关键技术研究. 2003, 西安交通大学.						Not relevant to the subject.
1464. 窦鹏, 购矿计划辅助决策支持系统的研究. 1998, 重庆大学.						Not relevant to the subject.
1463. 付涛, 18例临床病例进行床旁循证决策的分析. 2009, 新疆医科大学.						Not relevant to the subject.
1462. 高雅, 开放式临床诊疗智能决策支持系统中规则引擎的研究与实现. 2013, 西安电子科技大学.						Not relevant to the subject.
1460. 侯召成, 南水北调中线干线工程自动化调度与运行管理决策支持系统关键技术问题研究. 2006, 中国水利水电科学研究院.						Not relevant to the subject.
1459. 胡栋, 重型颅脑损伤昏迷患者的清醒预测模型. 2013, 南方医科大学.						Not relevant to the subject.
1458. 贾鹏, 基于信息系统的铁路突发事件应急管理辅助决策研究. 2016, 兰州交通大学.						Not relevant to the subject.
1457. 江小兵, 陈献周, and 朱焱华, 大型水电工程现场基础数据采集及决策支持系统, in 第七届中国智慧城市建设技术研讨会论文集. 2012: 北京. p. 66-71.						Duplicate records
1453. 廖宗峰, 术前决策辅助对关节置换患者决策参与的影响及应用研究. 2015, 华中科技大学.						Not relevant to the subject
1450. 刘信, 校园网及柔性分布式决策支持系统的设计与研究. 1996, 兰州理工大学						Not relevant to the subject.
1449. 刘艳, 电力系统黑启动恢复及其决策支持技术的研究. 2007, 华北电力大学						Not relevant to the subject.
1447. 刘洋, 浅谈我国社区居民参与问题. 2006, 吉林大学.						Not relevant to the subject.
1445. 孟照旭, 准噶尔盆地勘探智能决策支持系统研究与开发. 2009, 中国石油大学(北京).						Not relevant to the subject.
1444. 欧正莉, 初诊IV期乳腺癌原发灶手术的临床决策. 2022, 大连医科大学.						Not relevant to the subject.
1442. 谭子健, 珠海检验检疫局业务流程再造研究. 2009, 华南理工大学.						Not relevant to the subject.
1441. 汤波, 铁路超限超重货物运输优化研究. 2012, 中南大学.						Not relevant to the subject.
1439. 王国伟, 老年骨关节炎患者全膝关节置换术后疗效影响因素分析. 2008, 山东大学.						Not relevant to the subject.
1438. 王蕾, 骨肉瘤患者术后疼痛治疗决策辅助工具的构建及应用. 2022, 郑州大学.						Not relevant to the subject.
1436. 王林, 机械工业企业战略管理与博弈论应用研究. 2000, 上海理工大学.						Not relevant to the subject.
1434. 邬方, 南水北调中线河北南段施工组织设计优化模型及系统研究. 2005, 华中科技大学.						Not relevant to the subject.
1433. 吴昊喆, 基于图像处理的光伏电站除尘决策辅助系统设计. 2020, 宁夏大学.						Not relevant to the subject.
1432. 吴觅之, 住院患者VTE护理决策支持知识库核心条目的构建研究. 2020, 湖州师范学院.						Not relevant to the subject.
1431. 徐苓, WHO推荐骨折风险评估新方法(FRAX)——临床决策的捷径, in 2008国际骨质疏松与骨矿盐疾病学术会议论文集. 2008: 北京. p. 3-8.						Duplicate records
1428. 徐苓, 骨折风险评估新方法(FRAX)——临床决策的捷径, in 第六届全国骨质疏松及代谢性骨病学术会议论文集. 2009: 哈尔滨. p. 5-6.						Not relevant to the subject.
1426. 徐伟锋, 基于类风湿关节炎患者电子病历的诊疗辅助决策支持研究. 2023, 中国科学技术大学.						Not relevant to the subject.
1425. 颜震, 人工智能辅助决策系统在髋关节置换术的临床应用研究. 2023, 海南医学院.						Not relevant to the subject.
1422. 袁春, 基于故障树的燃调系统维修决策支持系统的设计与实现. 2011, 电子科技大学.						Not relevant to the subject.
1420. 张亚洲, et al., 基于太湖模型的区域调水引流改善水环境方案研究, in 2017(第五届)中国水生态大会论文集. 2017: 贵阳. p. 466-469.						Not relevant to the subject.
1417. 赵亮, 智能电网中关键信息技术与决策支持研究. 2009, 中山大学.						Not relevant to the subject.
1416. 郑昌成, 一例贫血患者的临床决策, in 第四届中国医师协会血液科医师论坛论文集. 2010: 长沙. p. 79-79.						Not relevant to the subject.
1413. 周冠宇, 急诊科碳青霉烯类药物使用情况分析暨基于人工智能的碳青霉烯类药物合理使用临床决策支持系统的构建. 2021, 四川大学.						Not relevant to the subject.
1411. DanfengXu, et al., 决策辅助在关节置换患者中的应用效果, in 中华医学会第十八届骨科学术会议暨第十一届COA国际学术大会论文集. 2016: 北京. p. 1-1.						Not relevant to the subject.
1409. WIN, K.N., Machine Learning Based Criminal Investigation on Cloud. 2020, 湖南大学.						Not relevant to the subject.
1404. 蔡建春, 赵鹏飞, and 韩树松. 老年股骨粗隆间骨折治疗方案的优化选择. in 第21届中国康协肢残康复学术年会暨第二届“泰山杯”全国骨科青年科技创新论坛论. 2012. 中国山东泰安.						Not relevant to the subject.
1403. 付涛, 循证医学与经验医学临床决策的对比研究. 2009.						Not relevant to the subject.
1401. 谷卫. 原发性骨质疏松症临床诊治指南(2011年)解读——骨质疏松症诊治临床决策. in 2011年浙江省骨质疏松与骨矿盐疾病学术年会暨《骨质疏松症诊治进展》专题研讨会. 2011. 中国浙江嘉兴.						Not relevant to the subject.
1399. 金怀剑, 疼痛性骨质疏松性椎体压缩骨折的诊断策略与治疗分析. 2019.						Not relevant to the subject.
1398. 李家辉, 老年肌少症的计算机辅助决策研究. 2022.						Not relevant to the subject.
1393. 王方. Considerations on Anatomic Physiological and Pathological Maxillary Sinus for Sinus Floor Elevation. in The 23rd China International Exhibition & Symposium on Dental Equipment, Technology & Products. 2019. 中国上海.						Not relevant to the subject.
1392. 王国军, 健康管理理念下公务员体质健康评价系统的研究与应用. 2013.						Not relevant to the subject.
1390. 徐伟锋, 基于类风湿关节炎患者电子病历的诊疗辅助决策支持研究. 2023.						Not relevant to the subject.
1388. 张崇林, 公务员体质健康促进智能化运动处方系统的研究与应用. 2012.						Not relevant to the subject.
1294. Chandran, M., et al., Using health-economic evidence to support policy-level decision-making in Singapore—sensitivity analysis that provides further confidence in fracture probability-based cost-effective intervention thresholds, in Osteoporosis International. 2021, Springer Nature: New York, New York. p. 787-789.						Not relevant to the subject.
1257. Russo, C.R., et al., Who should be screened for osteoporosis?, in JAMA: Journal of the American Medical Association. 2001, American Medical Association: Chicago, Illinois. p. 1970-1971.						Not relevant to the subject.
